# Supplementary material for: Chiral coordination polymer nanowires boost radiation-induced in situ tumor vaccination
Source: Nat Commun. 2024 May 9;15:3902. doi: 10.1038/s41467-024-48423-w (PMC11082158; doi:10.1038/s41467-024-48423-w)
Supplement: Supplementary file 6 — Source Data [file 41467_2024_48423_MOESM6_ESM.xlsx]

## Sheet: Fig. 2e
High-resolution Gd 4d (e) XPS spectra of aAGd-NWs.
Binding Energy (ev)	Experimental	Simulated	Baseline	Gd 4d3/2	Gd 4d5/2
156	1.67278	1.74041	1.67278	1.70393	1.70926
155.9	1.54257	1.73605	1.6673	1.69909	1.70425
155.8	1.53255	1.73171	1.66181	1.69427	1.69925
155.7	1.67278	1.72741	1.65633	1.68947	1.69427
155.6	1.65275	1.72313	1.65084	1.68469	1.68929
155.5	1.48247	1.71889	1.64536	1.67993	1.68432
155.4	1.43238	1.71469	1.63987	1.6752	1.67936
155.3	1.33222	1.71051	1.63439	1.67049	1.67441
155.2	1.67278	1.70638	1.6289	1.66581	1.66947
155.1	1.58263	1.70228	1.62342	1.66115	1.66455
155	1.55258	1.69823	1.61793	1.65652	1.65963
154.9	1.67278	1.69421	1.61245	1.65192	1.65473
154.8	1.61268	1.69023	1.60696	1.64735	1.64984
154.7	1.67278	1.6863	1.60147	1.64282	1.64496
154.6	1.45242	1.68242	1.59599	1.63831	1.6401
154.5	1.57262	1.67859	1.5905	1.63384	1.63525
154.4	1.53255	1.6748	1.58502	1.62941	1.63041
154.3	1.45242	1.67107	1.57953	1.62502	1.62559
154.2	1.37228	1.66739	1.57405	1.62066	1.62078
154.1	1.43238	1.66377	1.56856	1.61635	1.61599
154	1.3222	1.66021	1.56308	1.61208	1.61121
153.9	1.72287	1.65671	1.55759	1.60786	1.60644
153.8	1.60267	1.65327	1.55211	1.60368	1.6017
153.7	1.39232	1.6499	1.54662	1.59956	1.59697
153.6	1.69282	1.64661	1.54114	1.59549	1.59225
153.5	1.70283	1.64339	1.53565	1.59148	1.58756
153.4	1.69282	1.64024	1.53017	1.58753	1.58288
153.3	1.55258	1.63718	1.52468	1.58364	1.57822
153.2	1.61268	1.6342	1.5192	1.57981	1.57359
153.1	1.48247	1.63132	1.51371	1.57606	1.56897
153	1.37228	1.62853	1.50822	1.57238	1.56437
152.9	1.59265	1.62584	1.50274	1.56878	1.5598
152.8	1.5025	1.62325	1.49725	1.56526	1.55524
152.7	1.48247	1.62078	1.49177	1.56184	1.55071
152.6	1.46243	1.61842	1.48628	1.5585	1.5462
152.5	1.5626	1.61619	1.4808	1.55527	1.54172
152.4	1.4424	1.61409	1.47531	1.55214	1.53726
152.3	1.42237	1.61214	1.46983	1.54913	1.53283
152.2	1.6828	1.61033	1.46434	1.54624	1.52842
152.1	1.7429	1.60868	1.45886	1.54348	1.52405
152	1.60267	1.6072	1.45337	1.54087	1.5197
151.9	1.58263	1.6059	1.44789	1.53841	1.51538
151.8	1.65275	1.6048	1.4424	1.53611	1.51109
151.7	1.5025	1.60391	1.43691	1.53399	1.50683
151.6	1.45242	1.60324	1.43143	1.53206	1.50261
151.5	1.3823	1.60282	1.42595	1.53034	1.49842
151.4	1.46243	1.60266	1.42046	1.52885	1.49427
151.3	1.28213	1.60278	1.41497	1.52761	1.49015
151.2	1.31218	1.60322	1.40949	1.52664	1.48607
151.1	1.4424	1.60399	1.404	1.52596	1.48203
151	1.64273	1.60513	1.39852	1.52561	1.47803
150.9	1.37228	1.60666	1.39303	1.52562	1.47407
150.8	1.40233	1.60862	1.38755	1.52601	1.47016
150.7	1.63272	1.61106	1.38206	1.52683	1.46629
150.6	1.43238	1.61401	1.37658	1.52811	1.46247
150.5	1.39232	1.61751	1.37109	1.5299	1.4587
150.4	1.28213	1.62163	1.36561	1.53225	1.45498
150.3	1.16193	1.6264	1.36012	1.53521	1.45132
150.2	1.41235	1.6319	1.35464	1.53883	1.44771
150.1	1.28213	1.63817	1.34915	1.54317	1.44415
150	1.21202	1.64529	1.34367	1.5483	1.44066
149.9	1.47245	1.65332	1.33818	1.55428	1.43723
149.8	1.40233	1.66234	1.33269	1.56117	1.43386
149.7	1.28213	1.67242	1.32721	1.56906	1.43056
149.6	1.41235	1.68363	1.32172	1.57802	1.42733
149.5	1.45242	1.69606	1.31624	1.58812	1.42418
149.4	1.47245	1.7098	1.31075	1.59945	1.4211
149.3	1.59265	1.72491	1.30527	1.61208	1.4181
149.2	1.4424	1.7415	1.29978	1.62609	1.41519
149.1	1.47245	1.75962	1.2943	1.64156	1.41236
149	1.75292	1.77938	1.28881	1.65857	1.40963
148.9	1.803	1.80084	1.28333	1.67718	1.40699
148.8	1.7429	1.82406	1.27784	1.69746	1.40445
148.7	1.91318	1.84913	1.27236	1.71947	1.40201
148.6	1.97328	1.87607	1.26687	1.74326	1.39969
148.5	1.96327	1.90495	1.26138	1.76886	1.39748
148.4	1.72287	1.93576	1.2559	1.79628	1.39538
148.3	1.76293	1.96852	1.25041	1.82552	1.39342
148.2	1.79298	2.0032	1.24493	1.85654	1.39159
148.1	1.78297	2.03973	1.23944	1.88928	1.3899
148	2.08347	2.07801	1.23396	1.92362	1.38835
147.9	1.97328	2.11789	1.22847	1.9594	1.38696
147.8	2.05342	2.15912	1.22299	1.99638	1.38574
147.7	2.13355	2.20145	1.2175	2.03427	1.38468
147.6	2.18363	2.24447	1.21202	2.07268	1.38381
147.5	2.36393	2.28774	1.20653	2.11115	1.38313
147.4	2.20367	2.33068	1.20105	2.14908	1.38265
147.3	2.41402	2.37262	1.19556	2.1858	1.38238
147.2	2.41402	2.41283	1.19008	2.22055	1.38235
147.1	2.37395	2.45045	1.18459	2.25248	1.38256
147	2.42403	2.48463	1.17911	2.28071	1.38303
146.9	2.6444	2.5145	1.17362	2.30434	1.38378
146.8	2.5843	2.53922	1.16813	2.32253	1.38482
146.7	2.7045	2.55808	1.16265	2.33455	1.38618
146.6	2.66443	2.57053	1.15716	2.33982	1.38788
146.5	2.7045	2.57622	1.15168	2.33796	1.38994
146.4	2.60433	2.57505	1.14619	2.32884	1.3924
146.3	2.7646	2.56718	1.14071	2.31261	1.39528
146.2	2.60433	2.55302	1.13522	2.28962	1.39862
146.1	2.4641	2.53317	1.12974	2.26046	1.40245
146	2.8848	2.50842	1.12425	2.22585	1.40682
145.9	2.71452	2.47965	1.11877	2.18665	1.41177
145.8	2.33388	2.44781	1.11328	2.14375	1.41734
145.7	2.59432	2.41384	1.1078	2.09803	1.4236
145.6	2.54423	2.37864	1.10231	2.05034	1.4306
145.5	2.60433	2.34303	1.09682	2.00144	1.43841
145.4	2.49415	2.30777	1.09134	1.95201	1.4471
145.3	2.54423	2.27351	1.08586	1.90263	1.45674
145.2	2.2237	2.24081	1.08037	1.85376	1.46742
145.1	2.32387	2.21014	1.07488	1.80581	1.47922
145	2.45408	2.18191	1.0694	1.75906	1.49225
144.9	2.17362	2.15643	1.06391	1.71375	1.5066
144.8	2.2237	2.13399	1.05843	1.67004	1.52238
144.7	2.11352	2.11482	1.05294	1.62804	1.53971
144.6	2.29382	2.0991	1.04746	1.58784	1.55872
144.5	2.3439	2.087	1.04197	1.54944	1.57953
144.4	2.39398	2.07867	1.03649	1.51287	1.60229
144.3	2.33388	2.07423	1.031	1.47812	1.62711
144.2	2.49415	2.07379	1.02552	1.44513	1.65417
144.1	2.21368	2.07745	1.02003	1.41388	1.68359
144	2.1035	2.08531	1.01455	1.3843	1.71555
143.9	1.90317	2.09745	1.00906	1.35632	1.75019
143.8	2.43405	2.11397	1.00358	1.32988	1.78766
143.7	2.39398	2.13494	0.99809	1.3049	1.82813
143.6	2.61435	2.16043	0.992604	1.2813	1.87173
143.5	2.56427	2.1905	0.987119	1.259	1.91862
143.4	2.73455	2.22523	0.981634	1.23793	1.96894
143.3	2.62437	2.26465	0.976148	1.218	2.02279
143.2	2.72453	2.3088	0.970663	1.19914	2.08032
143.1	2.8848	2.35769	0.965178	1.18127	2.1416
143	2.95492	2.41134	0.959692	1.16433	2.2067
142.9	3.01502	2.4697	0.954207	1.14823	2.27568
142.8	2.90483	2.5327	0.948722	1.13291	2.34851
142.7	3.01502	2.60026	0.943237	1.11832	2.42517
142.6	3.13522	2.67218	0.937751	1.1044	2.50553
142.5	3.08513	2.74827	0.932266	1.09108	2.58946
142.4	3.43572	2.8282	0.926781	1.07831	2.67667
142.3	3.74623	2.91157	0.921295	1.06606	2.7668
142.2	3.52587	2.99787	0.91581	1.05427	2.85941
142.1	3.41568	3.08644	0.910324	1.04291	2.95385
142	3.64607	3.17649	0.904839	1.03194	3.04939
141.9	3.74623	3.26705	0.899354	1.02131	3.14509
141.8	3.86643	3.35698	0.893868	1.01102	3.23983
141.7	3.81635	3.44497	0.888383	1.00102	3.33234
141.6	3.64607	3.52954	0.882898	0.991289	3.42115
141.5	3.29548	3.60906	0.877413	0.981808	3.50467
141.4	4.01668	3.68181	0.871927	0.972556	3.58119
141.3	4.10683	3.74601	0.866442	0.963513	3.64894
141.2	3.6661	3.79995	0.860957	0.954663	3.70625
141.1	4.00667	3.84201	0.855471	0.945991	3.75149
141	4.0868	3.87082	0.849986	0.937484	3.78332
140.9	3.76627	3.88529	0.844501	0.929129	3.80067
140.8	3.9065	3.88477	0.839015	0.920916	3.80287
140.7	3.69615	3.869	0.83353	0.912834	3.78969
140.6	4.05675	3.83821	0.828045	0.904876	3.76138
140.5	4.25708	3.79305	0.822559	0.897031	3.71858
140.4	4.01668	3.73458	0.817074	0.889294	3.66236
140.3	4.11685	3.66416	0.811589	0.881657	3.59409
140.2	4.43738	3.58336	0.806103	0.874115	3.51535
140.1	4.16693	3.49391	0.800618	0.866661	3.42787
140	3.97662	3.39754	0.795133	0.85929	3.33338
139.9	3.86643	3.29594	0.789647	0.851998	3.23359
139.8	3.69615	3.19074	0.784162	0.844781	3.13012
139.7	3.87645	3.08336	0.778677	0.837633	3.0244
139.6	3.70617	2.97511	0.773192	0.830553	2.91775
139.5	3.73622	2.86706	0.767706	0.823534	2.81123
139.4	3.27545	2.76016	0.762221	0.816576	2.70581
139.3	3.16527	2.65518	0.756736	0.809675	2.60224
139.2	3.04507	2.5527	0.75125	0.802826	2.50113
139.1	3.1853	2.45322	0.745765	0.79603	2.40296
139	2.92487	2.35706	0.740279	0.789281	2.30806
138.9	2.69448	2.2645	0.734794	0.782579	2.21671
138.8	2.57428	2.17571	0.729309	0.775921	2.12909
138.7	2.23372	2.09077	0.723824	0.769305	2.04528
138.6	2.05342	2.00974	0.718338	0.762729	1.96535
138.5	1.6828	1.93261	0.712853	0.756191	1.88927
138.4	1.85308	1.85934	0.707368	0.74969	1.81702
138.3	1.59265	1.78987	0.701882	0.743223	1.74853
138.2	1.43238	1.72408	0.696397	0.73679	1.68369
138.1	1.30217	1.66189	0.690912	0.730388	1.62241
138	1.06177	1.60314	0.685426	0.724017	1.56455
137.9	1.01168	1.54771	0.679941	0.717675	1.50997
137.8	0.881467	1.49545	0.674456	0.711361	1.45854
137.7	0.711183	1.4462	0.66897	0.705073	1.4101
137.6	0.801333	1.39982	0.663485	0.698811	1.36449
137.5	0.821367	1.35614	0.658	0.692574	1.32156
137.4	0.681133	1.31501	0.652514	0.68636	1.28116
137.3	0.831383	1.27628	0.647029	0.680168	1.24314
137.2	0.81135	1.23979	0.641544	0.673998	1.20734
137.1	0.671117	1.20541	0.636058	0.667849	1.17362
137	0.711183	1.17298	0.630573	0.66172	1.14184
136.9	0.63105	1.14238	0.625088	0.65561	1.11186
136.8	0.590983	1.11347	0.619602	0.649518	1.08355
136.7	0.621033	1.08612	0.614117	0.643444	1.0568
136.6	0.81135	1.06023	0.608632	0.637387	1.03148
136.5	0.69115	1.03568	0.603147	0.631347	1.00748
136.4	0.641067	1.01237	0.597661	0.625322	0.984707
136.3	0.771283	0.990197	0.592176	0.619312	0.96306
136.2	0.681133	0.969075	0.586691	0.613317	0.942448
136.1	0.681133	0.948924	0.581205	0.607336	0.922792
136	0.580967	0.929661	0.57572	0.601369	0.904011
135.9	0.580967	0.911218	0.570235	0.595415	0.886038
135.8	0.430717	0.893533	0.564749	0.589473	0.868809
135.7	0.51085	0.876541	0.559264	0.583544	0.852262
135.6	0.580967	0.860193	0.553779	0.577626	0.836345
135.5	0.641067	0.844433	0.548293	0.57172	0.821007
135.4	0.580967	0.829221	0.542808	0.565825	0.806204
135.3	0.651083	0.814514	0.537323	0.55994	0.791897
135.2	0.5409	0.800273	0.531837	0.554065	0.778045
135.1	0.601	0.786467	0.526352	0.548201	0.764618
135	0.520867	0.773062	0.520867	0.542346	0.751583

## Sheet: Fig. 2f
High-resolution O 1s (f)) XPS spectra of aAGd-NWs.
Binding Energy (ev)	Experimental	Simulated	Baseline	O 1s	O 1s---Gd 4d
542.6	8.88311	7.62487	7.54	7.6033	7.56158
542.5	8.86904	7.62135	7.53522	7.59943	7.55714
542.4	8.83739	7.61783	7.53042	7.59556	7.55269
542.3	8.96399	7.61432	7.52559	7.59169	7.54822
542.2	8.89014	7.61081	7.52075	7.58782	7.54374
542.1	8.61936	7.60733	7.51588	7.58395	7.53925
542	8.65804	7.60384	7.51099	7.58008	7.53475
541.9	8.49276	7.60037	7.50608	7.57622	7.53023
541.8	8.53496	7.5969	7.50114	7.57235	7.5257
541.7	8.51386	7.59345	7.49618	7.56848	7.52116
541.6	8.48924	7.59001	7.4912	7.56461	7.51659
541.5	8.86201	7.58658	7.48619	7.56074	7.51202
541.4	8.48924	7.58317	7.48116	7.55688	7.50744
541.3	8.57012	7.57977	7.4761	7.55302	7.50284
541.2	8.41187	7.57639	7.47102	7.54917	7.49824
541.1	8.14461	7.57303	7.46592	7.54533	7.49362
541	8.37671	7.56968	7.46079	7.54148	7.48899
540.9	8.46462	7.56635	7.45563	7.53764	7.48434
540.8	8.14461	7.56305	7.45045	7.53381	7.47969
540.7	7.98987	7.55976	7.44524	7.52999	7.47502
540.6	8.00042	7.5565	7.44	7.52617	7.47034
540.5	8.55606	7.55326	7.43474	7.52236	7.46564
540.4	8.46462	7.55005	7.42945	7.51856	7.46094
540.3	8.41187	7.54688	7.42414	7.51478	7.45623
540.2	8.36616	7.54373	7.4188	7.51102	7.45151
540.1	8.15867	7.54062	7.41344	7.50727	7.44679
540	8.39077	7.53755	7.40806	7.50354	7.44207
539.9	8.20791	7.53451	7.40265	7.49983	7.43734
539.8	8.20087	7.53152	7.39721	7.49613	7.4326
539.7	8.11647	7.52857	7.39175	7.49247	7.42786
539.6	8.28176	7.52567	7.38626	7.48882	7.42311
539.5	8.0391	7.52281	7.38075	7.4852	7.41837
539.4	7.8914	7.52001	7.37521	7.4816	7.41362
539.3	7.89844	7.51725	7.36965	7.47804	7.40887
539.2	7.93009	7.51456	7.36406	7.4745	7.40412
539.1	7.91954	7.51192	7.35844	7.47099	7.39936
539	7.95119	7.50934	7.35279	7.46752	7.39461
538.9	8.01801	7.50683	7.34711	7.46408	7.38986
538.8	8.03207	7.50439	7.34141	7.46069	7.38512
538.7	7.96174	7.50203	7.33569	7.45734	7.38038
538.6	7.93361	7.49975	7.32994	7.45403	7.37566
538.5	7.74371	7.49755	7.32416	7.45077	7.37094
538.4	7.85624	7.49543	7.31836	7.44756	7.36623
538.3	7.68041	7.49341	7.31253	7.44441	7.36153
538.2	7.76832	7.49149	7.30667	7.44131	7.35685
538.1	7.77887	7.48967	7.30078	7.43827	7.35218
538	8.23252	7.48796	7.29487	7.4353	7.34753
537.9	8.06372	7.48637	7.28894	7.4324	7.34291
537.8	7.73316	7.48491	7.28298	7.42958	7.33831
537.7	7.62062	7.48357	7.277	7.42683	7.33374
537.6	7.73667	7.48237	7.27099	7.42417	7.32919
537.5	7.76832	7.48132	7.26496	7.42159	7.32468
537.4	7.67689	7.48041	7.2589	7.41911	7.3202
537.3	7.81404	7.47968	7.25281	7.41672	7.31577
537.2	7.83162	7.47911	7.2467	7.41444	7.31137
537.1	7.88086	7.47872	7.24057	7.41227	7.30702
537	7.52567	7.47853	7.23442	7.41022	7.30273
536.9	7.44127	7.47854	7.22823	7.40829	7.29848
536.8	7.41314	7.47877	7.22203	7.4065	7.2943
536.7	7.52567	7.47921	7.21579	7.40483	7.29017
536.6	7.6593	7.4799	7.20953	7.40332	7.28611
536.5	7.9547	7.48085	7.20325	7.40196	7.28213
536.4	7.53622	7.48206	7.19694	7.40077	7.27823
536.3	7.57139	7.48357	7.19062	7.39976	7.27443
536.2	7.44831	7.48538	7.18426	7.39893	7.27071
536.1	7.36039	7.48751	7.17789	7.3983	7.2671
536	7.64876	7.48998	7.17149	7.39788	7.2636
535.9	7.68392	7.49282	7.16507	7.39768	7.26021
535.8	7.62062	7.49606	7.15862	7.39772	7.25697
535.7	7.66634	7.4997	7.15216	7.39801	7.25385
535.6	7.3217	7.5038	7.14568	7.39857	7.2509
535.5	7.37094	7.50835	7.13917	7.39941	7.24811
535.4	7.31116	7.51341	7.13264	7.40055	7.24549
535.3	7.33577	7.519	7.12608	7.40202	7.24307
535.2	7.39555	7.52516	7.11951	7.40382	7.24085
535.1	7.44831	7.53194	7.11291	7.40599	7.23886
535	7.20214	7.53936	7.10629	7.40855	7.23711
534.9	7.16697	7.54749	7.09965	7.41152	7.23562
534.8	7.30061	7.55637	7.09299	7.41493	7.23442
534.7	7.21972	7.56605	7.0863	7.41881	7.23354
534.6	6.99817	7.5766	7.0796	7.4232	7.233
534.5	7.18455	7.58808	7.07287	7.42813	7.23282
534.4	7.40259	7.60056	7.06612	7.43363	7.23305
534.3	7.35687	7.61414	7.05935	7.43976	7.23373
534.2	7.06851	7.62888	7.05256	7.44655	7.23489
534.1	7.11774	7.64489	7.04575	7.45406	7.23659
534	7.01224	7.66227	7.03892	7.46234	7.23886
533.9	7.19159	7.68114	7.03208	7.47144	7.24178
533.8	7.08257	7.70164	7.02521	7.48144	7.24541
533.7	7.08609	7.72388	7.01832	7.49239	7.24981
533.6	7.25137	7.74807	7.01142	7.5044	7.25509
533.5	7.24786	7.77434	7.0045	7.51752	7.26132
533.4	7.21621	7.80291	6.99756	7.53186	7.26861
533.3	7.04741	7.83403	6.99061	7.54754	7.2771
533.2	7.12477	7.8679	6.98364	7.56464	7.2869
533.1	7.12477	7.90486	6.97665	7.58332	7.2982
533	7.21972	7.94517	6.96965	7.60368	7.31114
532.9	7.23731	7.98923	6.96264	7.6259	7.32596
532.8	7.13532	8.03747	6.95561	7.65017	7.3429
532.7	7.34984	8.09031	6.94857	7.67665	7.36223
532.6	7.17752	8.14838	6.94151	7.70559	7.3843
532.5	7.30764	8.21221	6.93445	7.73719	7.40946
532.4	7.31467	8.28258	6.92737	7.77175	7.43819
532.3	7.45885	8.3604	6.92028	7.8096	7.47108
532.2	7.69447	8.44658	6.91319	7.85103	7.50874
532.1	7.7226	8.54248	6.90609	7.8965	7.55207
532	8.08482	8.64946	6.89898	7.9464	7.60205
531.9	8.18329	8.76944	6.89188	8.00127	7.66005
531.8	8.26769	8.90484	6.88478	8.06175	7.72787
531.7	8.70376	9.05848	6.87768	8.12844	7.80773
531.6	8.96751	9.23442	6.87059	8.20223	7.90278
531.5	9.26642	9.43741	6.86352	8.28399	8.01693
531.4	9.74117	9.67392	6.85646	8.37488	8.1555
531.3	9.97327	9.95223	6.84942	8.47634	8.32531
531.2	10.8911	10.282	6.8424	8.58991	8.53453
531.1	11.598	10.6759	6.83542	8.71782	8.79352
531	12.2802	11.1477	6.82849	8.86249	9.11365
530.9	13.1031	11.7136	6.82161	9.02726	9.50798
530.8	13.9225	12.3918	6.81479	9.21635	9.99022
530.7	14.8966	13.1991	6.80804	9.43468	10.5725
530.6	16.0044	14.1533	6.80137	9.68897	11.2657
530.5	16.4158	15.2655	6.7948	9.98685	12.0735
530.4	17.2528	16.5395	6.78833	10.3381	12.9897
530.3	18.9584	17.9618	6.78197	10.7545	13.9893
530.2	20.4389	19.4872	6.77574	11.249	15.014
530.1	20.984	21.0344	6.76965	11.8372	15.9667
530	21.7436	22.4812	6.76372	12.5353	16.7097
529.9	22.6684	23.7037	6.75795	13.3611	17.1006
529.8	23.8325	24.6302	6.75235	14.333	17.0495
529.7	24.7784	25.2871	6.74694	15.4667	16.5673
529.6	25.1653	25.7948	6.74172	16.7776	15.7589
529.5	26.6669	26.307	6.73671	18.2725	14.7712
529.4	27.2823	26.9537	6.73191	19.9515	13.7341
529.3	28.2529	27.8084	6.72734	21.799	12.7368
529.2	29.3923	28.8784	6.72301	23.7713	11.83
529.1	30.8131	30.109	6.71893	25.7939	11.034
529	32.1001	31.3798	6.71511	27.7415	10.3534
528.9	32.3252	32.5162	6.71157	29.446	9.7818
528.8	33.3767	33.3114	6.70832	30.7117	9.30803
528.7	33.5174	33.5722	6.70536	31.3578	8.91973
528.6	33.7987	33.1819	6.7027	31.2815	8.60305
528.5	32.7367	32.1404	6.70033	30.495	8.34568
528.4	32.0122	30.5592	6.69826	29.1214	8.136
528.3	30.4965	28.6144	6.69646	27.3467	7.96419
528.2	28.0595	26.4943	6.69494	25.3669	7.82239
528.1	26.688	24.3507	6.69364	23.3404	7.704
528	24.2404	22.2944	6.69257	21.3829	7.60416
527.9	21.9194	20.3893	6.6917	19.562	7.51896
527.8	19.5878	18.6669	6.69099	17.9125	7.44544
527.7	17.2809	17.1402	6.69043	16.4491	7.3815
527.6	15.192	15.804	6.68998	15.1686	7.32537
527.5	13.6341	14.649	6.68963	14.0628	7.27583
527.4	12.2134	13.6584	6.68935	13.1159	7.23181
527.3	11.1021	12.8139	6.68914	12.3106	7.1925
527.2	9.94162	12.0981	6.68897	11.6297	7.15728
527.1	9.00619	11.4919	6.68884	11.0552	7.12556
527	8.73892	10.9794	6.68874	10.5712	7.09693
526.9	8.35209	10.5448	6.68866	10.1625	7.07099
526.8	7.86327	10.1747	6.6886	9.81595	7.0474
526.7	7.56435	9.85824	6.68855	9.52087	7.02592
526.6	7.23027	9.58535	6.68851	9.26759	7.00627
526.5	7.12477	9.34859	6.68848	9.04879	6.98828
526.4	6.98762	9.14147	6.68845	8.85816	6.97176
526.3	6.97356	8.95879	6.68843	8.69068	6.95655
526.2	7.06851	8.79675	6.68841	8.54264	6.94252
526.1	6.95597	8.65192	6.68839	8.41076	6.92955
526	7.05795	8.52191	6.68837	8.29274	6.91754
525.9	6.83289	8.40455	6.68836	8.1865	6.90641
525.8	6.95949	8.2981	6.68835	8.09041	6.89605
525.7	6.91377	8.20132	6.68835	8.00325	6.88642
525.6	7.00169	8.11292	6.68835	7.92384	6.87743
525.5	6.99114	8.03205	6.68835	7.85136	6.86905
525.4	6.76959	7.95784	6.68835	7.78498	6.86121
525.3	6.91729	7.88952	6.68836	7.72401	6.85386
525.2	6.95245	7.82656	6.68836	7.66795	6.84698
525.1	6.75904	7.76836	6.68837	7.61622	6.84051
525	6.67464	7.71451	6.68839	7.56846	6.83444
524.9	6.68167	7.66456	6.6884	7.52424	6.82872
524.8	6.72035	7.61813	6.68841	7.48321	6.82332
524.7	6.82937	7.57493	6.68842	7.44511	6.81824
524.6	6.83641	7.53464	6.68843	7.40964	6.81344
524.5	6.54452	7.49705	6.68845	7.3766	6.8089
524.4	6.63244	7.46189	6.68846	7.34575	6.8046
524.3	6.4355	7.42895	6.68847	7.31689	6.80053
524.2	6.79069	7.39808	6.68848	7.28989	6.79666
524.1	6.89619	7.36907	6.68849	7.26457	6.793
524	6.71684	7.34182	6.68851	7.24081	6.78952
523.9	6.5832	7.31617	6.68852	7.21848	6.78621
523.8	6.32649	7.29199	6.68853	7.19746	6.78306
523.7	6.5832	7.26918	6.68854	7.17766	6.78006
523.6	6.70629	7.24762	6.68855	7.15897	6.77719
523.5	6.51639	7.22725	6.68855	7.14134	6.77447
523.4	6.6887	7.20797	6.68856	7.12467	6.77186
523.3	6.67112	7.1897	6.68856	7.1089	6.76937
523.2	6.80827	7.17238	6.68857	7.09396	6.76699
523.1	6.7309	7.15593	6.68858	7.0798	6.76471
523	6.8997	7.14032	6.68858	7.06637	6.76254
522.9	7.01576	7.12548	6.68859	7.05362	6.76045
522.8	6.84344	7.11135	6.68861	7.04149	6.75846
522.7	6.6254	7.09791	6.68862	7.02997	6.75656
522.6	6.54804	7.08509	6.68863	7.019	6.75472
522.5	6.55507	7.07286	6.68865	7.00854	6.75297
522.4	6.76959	7.0612	6.68866	6.99858	6.75128
522.3	6.53045	7.05005	6.68867	6.98906	6.74966
522.2	6.50584	7.0394	6.68868	6.97998	6.7481
522.1	6.42495	7.02921	6.68869	6.9713	6.74659
522	6.53397	7.01945	6.68869	6.963	6.74515
521.9	6.67464	7.01011	6.6887	6.95506	6.74375
521.8	6.65354	7.00115	6.6887	6.94745	6.7424
521.7	6.42144	6.99257	6.6887	6.94017	6.74111
521.6	6.6887	6.98433	6.6887	6.93318	6.73985

## Sheet: Fig. 2g
High-resolution N 1s (g) XPS spectra of aAGd-NWs.
Binding Energy (ev)	Experimental	Simulated	Baseline	N 1s---Gd 4d
409.6	4.69001	4.70719	4.69001	4.70719
409.5	4.90441	4.70748	4.69001	4.70748
409.4	4.80391	4.70744	4.68968	4.70744
409.3	4.93791	4.70757	4.68951	4.70757
409.2	4.79386	4.7075	4.68914	4.7075
409.1	4.81061	4.70765	4.68898	4.70765
409	4.92451	4.70779	4.6888	4.70779
408.9	4.85416	4.70777	4.68845	4.70777
408.8	4.61966	4.70785	4.6882	4.70785
408.7	4.74026	4.7083	4.6883	4.7083
408.6	4.82401	4.70858	4.68822	4.70858
408.5	4.93456	4.70874	4.68802	4.70874
408.4	4.81061	4.70874	4.68765	4.70874
408.3	4.74361	4.70894	4.68747	4.70894
408.2	4.96136	4.70925	4.68738	4.70925
408.1	4.84076	4.70925	4.68697	4.70925
408	4.73691	4.70943	4.68674	4.70943
407.9	4.86086	4.70978	4.68666	4.70978
407.8	4.88766	4.70996	4.6864	4.70996
407.7	4.86086	4.71012	4.6861	4.71012
407.6	4.63976	4.71032	4.68584	4.71032
407.5	4.82066	4.71087	4.68591	4.71087
407.4	4.77711	4.71116	4.68571	4.71116
407.3	4.86086	4.71153	4.68557	4.71153
407.2	4.71681	4.7118	4.68531	4.7118
407.1	4.86756	4.71229	4.68526	4.71229
407	4.77711	4.71258	4.68499	4.71258
406.9	4.68666	4.71301	4.68485	4.71301
406.8	4.82066	4.7136	4.68484	4.7136
406.7	4.79051	4.71401	4.68464	4.71401
406.6	4.90106	4.71448	4.68448	4.71448
406.5	4.84411	4.71481	4.68416	4.71481
406.4	4.75031	4.71525	4.68392	4.71525
406.3	4.75366	4.71584	4.68382	4.71584
406.2	4.70676	4.71646	4.68371	4.71646
406.1	4.80056	4.71717	4.68368	4.71717
406	4.75701	4.71776	4.6835	4.71776
405.9	4.60626	4.71845	4.68339	4.71845
405.8	4.75366	4.71939	4.68351	4.71939
405.7	4.76036	4.72014	4.6834	4.72014
405.6	4.54261	4.72091	4.68329	4.72091
405.5	4.57611	4.72204	4.6835	4.72204
405.4	4.66321	4.72315	4.68366	4.72315
405.3	4.75366	4.72417	4.68369	4.72417
405.2	4.73356	4.72509	4.68358	4.72509
405.1	4.62971	4.72607	4.68351	4.72607
405	4.78716	4.72726	4.68359	4.72726
404.9	4.70676	4.72825	4.68344	4.72825
404.8	4.54596	4.72941	4.6834	4.72941
404.7	4.75366	4.73086	4.68361	4.73086
404.6	4.84076	4.73205	4.6835	4.73205
404.5	4.63976	4.73316	4.68327	4.73316
404.4	4.67661	4.73463	4.68333	4.73463
404.3	4.64646	4.73611	4.68334	4.73611
404.2	4.75366	4.73769	4.6834	4.73769
404.1	4.75701	4.73918	4.68329	4.73918
404	4.87426	4.74073	4.68318	4.74073
403.9	4.72351	4.74218	4.68289	4.74218
403.8	4.71346	4.74394	4.68283	4.74394
403.7	4.72686	4.7458	4.68279	4.7458
403.6	4.61966	4.74773	4.68272	4.74773
403.5	4.52586	4.74992	4.68281	4.74992
403.4	4.53256	4.75235	4.68305	4.75235
403.3	4.71346	4.75488	4.68328	4.75488
403.2	4.49571	4.75725	4.68323	4.75725
403.1	4.69336	4.76007	4.68351	4.76007
403	4.68666	4.76273	4.6835	4.76273
402.9	4.61296	4.76555	4.68349	4.76555
402.8	4.66321	4.76862	4.6836	4.76862
402.7	4.68331	4.77179	4.68363	4.77179
402.6	4.68666	4.7751	4.68363	4.7751
402.5	4.67326	4.77859	4.68363	4.77859
402.4	4.60961	4.78231	4.68364	4.78231
402.3	4.49906	4.78634	4.68375	4.78634
402.2	4.56606	4.79077	4.68403	4.79077
402.1	4.50576	4.79537	4.68421	4.79537
402	4.48566	4.80033	4.68447	4.80033
401.9	4.64646	4.80562	4.68477	4.80562
401.8	4.55936	4.811	4.68483	4.811
401.7	4.61966	4.81686	4.68502	4.81686
401.6	4.69001	4.82303	4.68512	4.82303
401.5	4.56271	4.82951	4.68511	4.82951
401.4	4.43206	4.83666	4.68529	4.83666
401.3	4.37846	4.8445	4.68567	4.8445
401.2	4.65651	4.85299	4.68613	4.85299
401.1	4.81396	4.86169	4.68618	4.86169
401	4.62971	4.87083	4.68599	4.87083
400.9	4.75366	4.881	4.68607	4.881
400.8	4.59956	4.89183	4.68597	4.89183
400.7	4.63306	4.90381	4.6861	4.90381
400.6	4.72016	4.9168	4.68618	4.9168
400.5	4.62636	4.93081	4.68613	4.93081
400.4	4.62301	4.94628	4.68622	4.94628
400.3	4.78046	4.96323	4.68631	4.96323
400.2	5.01496	4.98159	4.68617	4.98159
400.1	4.86086	5.0015	4.68568	5.0015
400	4.67661	5.02378	4.68541	5.02378
399.9	4.82066	5.0488	4.68543	5.0488
399.8	4.96471	5.07643	4.68522	5.07643
399.7	4.86421	5.1071	4.68481	5.1071
399.6	4.97811	5.14173	4.68454	5.14173
399.5	5.14561	5.18068	4.6841	5.18068
399.4	5.27626	5.22471	4.6834	5.22471
399.3	5.25281	5.27497	4.68251	5.27497
399.2	5.48061	5.33313	4.68166	5.33313
399.1	5.44376	5.40073	4.68046	5.40073
399	5.53086	5.48071	4.67931	5.48071
398.9	5.55096	5.57619	4.67804	5.57619
398.8	5.87256	5.69165	4.67673	5.69165
398.7	6.11376	5.8321	4.67493	5.8321
398.6	6.21091	6.00462	4.67277	6.00462
398.5	6.71341	6.21757	4.67047	6.21757
398.4	6.95796	6.47971	4.6674	6.47971
398.3	7.50736	6.80162	4.66397	6.80162
398.2	7.99311	7.19303	4.6597	7.19303
398.1	8.72676	7.6637	4.6547	7.6637
398	9.17901	8.21989	4.64859	8.21989
397.9	9.59777	8.8632	4.64179	8.8632
397.8	10.3649	9.58436	4.63436	9.58436
397.7	10.9914	10.3551	4.62576	10.3551
397.6	11.3532	11.1211	4.61621	11.1211
397.5	11.8858	11.7941	4.6061	11.7941
397.4	12.1337	12.2616	4.59518	12.2616
397.3	12.2711	12.4235	4.58387	12.4235
397.2	11.524	12.2388	4.57233	12.2388
397.1	11.39	11.75	4.5619	11.75
397	10.9143	11.0568	4.55166	11.0568
396.9	10.0668	10.2717	4.54211	10.2717
396.8	9.38336	9.48383	4.53382	9.48383
396.7	8.80716	8.74817	4.52655	8.74817
396.6	7.97636	8.09162	4.52013	8.09162
396.5	7.27286	7.5241	4.51494	7.5241
396.4	6.94456	7.04427	4.5108	7.04427
396.3	6.35831	6.6448	4.50715	6.6448
396.2	6.01326	6.31677	4.50437	6.31677
396.1	5.85246	6.04929	4.50211	6.04929
396	5.57106	5.83199	4.50008	5.83199
395.9	5.07861	5.65569	4.49848	5.65569
395.8	5.00491	5.51253	4.49761	5.51253
395.7	4.94126	5.39503	4.49685	5.39503
395.6	4.77376	5.2976	4.49618	5.2976
395.5	4.83406	5.21606	4.49576	5.21606
395.4	4.91446	5.14674	4.49526	5.14674
395.3	4.66321	5.08708	4.49463	5.08708
395.2	4.64981	5.03569	4.49437	5.03569
395.1	4.53591	4.99073	4.49414	4.99073
395	4.61631	4.95128	4.49408	4.95128
394.9	4.55601	4.91619	4.49389	4.91619
394.8	4.56271	4.885	4.4938	4.885
394.7	4.48566	4.85708	4.4937	4.85708
394.6	4.59956	4.83209	4.49371	4.83209
394.5	4.68331	4.80938	4.49355	4.80938
394.4	4.63641	4.78869	4.49327	4.78869
394.3	4.68666	4.76997	4.49305	4.76997
394.2	4.57611	4.75283	4.49276	4.75283
394.1	4.66991	4.73733	4.49263	4.73733
394	4.54596	4.72299	4.49237	4.72299
393.9	4.43541	4.71001	4.49229	4.71001
393.8	4.36841	4.69823	4.49237	4.69823
393.7	4.59956	4.68749	4.49256	4.68749
393.6	4.60291	4.67724	4.4924	4.67724
393.5	4.70341	4.66775	4.49223	4.66775
393.4	4.58951	4.65878	4.49192	4.65878
393.3	4.52921	4.6506	4.49177	4.6506
393.2	4.72351	4.64308	4.49171	4.64308
393.1	4.45551	4.63577	4.49137	4.63577
393	4.48901	4.62933	4.49142	4.62933
392.9	4.50911	4.62327	4.49142	4.62327
392.8	4.61966	4.61756	4.4914	4.61756
392.7	4.41196	4.61205	4.4912	4.61205
392.6	4.31146	4.60718	4.49132	4.60718
392.5	4.65316	4.60275	4.49159	4.60275
392.4	4.69671	4.5981	4.49135	4.5981
392.3	4.67661	4.59363	4.49104	4.59363
392.2	4.58951	4.58943	4.49076	4.58943
392.1	4.57276	4.58558	4.49062	4.58558
392	4.46556	4.58196	4.49049	4.58196
391.9	4.62636	4.57869	4.49053	4.57869
391.8	4.63641	4.57535	4.49033	4.57535
391.7	4.47226	4.57216	4.49011	4.57216
391.6	4.57611	4.56937	4.49014	4.56937
391.5	4.54596	4.56657	4.49001	4.56657
391.4	4.28801	4.56394	4.48992	4.56394
391.3	4.50576	4.56182	4.49022	4.56182
391.2	4.61631	4.5595	4.4902	4.5595
391.1	4.52921	4.55712	4.49001	4.55712
391	4.56941	4.55497	4.48995	4.55497
390.9	4.63976	4.55285	4.48983	4.55285
390.8	4.53256	4.55072	4.48961	4.55072
390.7	4.51916	4.54884	4.48954	4.54884
390.6	4.38851	4.54705	4.4895	4.54705
390.5	4.64311	4.54554	4.48965	4.54554
390.4	4.74026	4.54371	4.48942	4.54371
390.3	4.37176	4.54181	4.48904	4.54181
390.2	4.51581	4.54052	4.48922	4.54052
390.1	4.42871	4.53908	4.48918	4.53908
390	4.55936	4.53782	4.48927	4.53782
389.9	4.50241	4.53642	4.48917	4.53642
389.8	4.55266	4.53516	4.48915	4.53516
389.7	4.51916	4.53387	4.48905	4.53387
389.6	4.48901	4.53268	4.48901	4.53268

## Sheet: Fig. 2h
(h) FT-IR spectrum of GdCl3, free ara-AMP and aAGd-NWs.
σ (cm-1)	ara-AMP	GdCl3	aAGd-NWs
399	79.8	29.8	85.4
401	79.5	29.9	86.2
403	79.4	29.7	87
405	80	28.9	87.3
407	81.3	28.7	87.5
409	82.7	28.1	87.6
411	83.6	27.4	87.6
413	84.1	27.1	87.3
415	84.1	26.7	86.5
417	83.9	26.1	85.6
418	83.6	25.6	85.2
420	83.5	25.5	85.7
422	83.4	25.1	86.3
424	83.5	24.9	86.4
426	83.5	24.4	86.1
428	83.4	23.9	86
430	83.4	23.4	86.3
432	83.3	22.9	86.5
434	83.1	22.6	86.6
436	82.9	22.3	86.4
438	82.6	21.8	86.2
440	82.4	21.5	86.1
442	82.2	21.1	86
444	82	20.4	85.9
445	81.8	19.9	85.9
447	81.6	19.8	85.9
449	81.4	19.6	85.8
451	81.2	19.2	85.7
453	81	18.8	85.6
455	80.7	18.4	85.4
457	80.4	18.2	85
459	80.1	18.1	84.8
461	80	17.6	84.8
463	79.8	17.3	85
465	79.5	17.3	85
467	79.1	17.1	84.9
469	78.7	16.7	84.6
471	78.3	16.6	84.3
472	77.8	16.5	84.2
474	77.3	16.3	84.2
476	76.8	16.1	84.3
478	76.4	15.9	84.3
480	75.9	15.9	84
482	75.6	15.7	83.7
484	75.4	15.7	83.6
486	75.1	16	83.7
488	74.3	16.1	83.8
490	73	16.2	83.8
492	71.7	16.3	83.6
494	71.3	16.4	83.4
496	72.1	16.5	83.4
498	73.6	16.6	83.4
499	74.8	16.7	83.3
501	75.2	16.8	83
503	74.9	16.9	82.6
505	74	17.3	82.2
507	72.8	17.5	82
509	71.1	17.9	81.9
511	69	18.1	81.8
513	66.8	18.3	81.4
515	65.5	18.5	80.9
517	66.4	18.8	80.5
519	69.3	19.1	80.4
521	72.8	19.5	80.4
523	75.3	19.8	80.5
525	76.2	20.1	80.5
526	75.7	20.5	80.4
528	74.5	20.9	80.3
530	73.1	21.2	80.2
532	72.4	21.6	80.2
534	72.4	22.2	80.3
536	73.1	22.7	80.3
538	73.9	23.1	80.4
540	74.9	23.6	80.5
542	76.1	23.9	80.8
544	77.3	24.3	81.2
546	78.1	24.8	81.5
548	78.3	25.1	81.7
550	78.2	25.4	81.8
552	77.9	25.8	82.1
553	77.3	26	82.3
555	76.4	26.3	82.6
557	75.3	26.5	82.8
559	74.5	26.7	82.7
561	74.6	26.9	82.6
563	75.6	27	82.4
565	76.8	27.1	82.4
567	77.2	27	82.4
569	77	27.1	82.5
571	76.4	27.1	82.5
573	75.9	26.9	82.5
575	75.3	26.7	82.4
577	74.7	26.5	82.5
579	74	26.3	82.6
580	73.4	26	82.7
582	73.2	25.6	82.6
584	73.5	25.1	82.6
586	74.3	24.8	82.5
588	75	24.5	82.5
590	75.3	24.1	82.5
592	75.2	23.8	82.5
594	74.8	23.6	82.5
596	74.3	23.5	82.4
598	73.6	23.4	82.3
600	73	23.4	82.4
602	72.4	23.4	82.6
604	72	23.6	82.7
606	71.6	23.9	82.6
607	71.4	24.2	82.5
609	71.2	24.4	82.4
611	70.9	24.7	82.5
613	70.6	25	82.6
615	70.6	25.2	82.6
617	71.2	25.4	82.6
619	72.1	25.5	82.6
621	72.7	25.6	82.7
623	72.8	25.5	82.7
625	72.5	25.4	82.8
627	72.1	25.4	82.9
629	71.4	25.3	82.9
631	70.5	25.3	82.8
633	69.3	25.2	82.6
634	68.3	25.3	82.4
636	67.8	25.6	82.3
638	67.7	26	82.2
640	67.4	26.6	82
642	66.8	27.4	81.8
644	66.2	28.4	81.6
646	66.3	29.4	81.6
648	67.2	30.5	81.7
650	68.5	31.8	81.9
652	69.4	33	82.2
654	69.6	34.2	82.5
656	69.3	35.4	82.8
658	68.9	36.7	83.1
660	68.5	37.9	83.5
661	68.2	39	83.8
663	68	40.1	84
665	67.9	41.1	84.1
667	67.8	41.9	84.2
669	67.8	43.3	84.3
671	68.1	44.1	84.4
673	68.3	45	84.5
675	68.5	45.9	84.6
677	68.9	46.7	84.6
679	69.3	47.5	84.6
681	69.4	48.3	84.6
683	69.2	49	84.5
685	68.8	49.8	84.5
687	68.5	50.4	84.5
688	68.5	51.1	84.5
690	68.4	51.8	84.5
692	68.1	52.5	84.4
694	67.5	53.2	84.2
696	66.5	53.9	84
698	65	54.6	83.8
700	63.4	55.3	83.6
702	62.7	55.9	83.5
704	63.7	56.5	83.3
706	66.1	57	83.2
708	68.7	57.7	83.1
710	70.4	58.1	83.2
712	71.2	58.6	83.4
714	71.6	59	83.6
715	72	59.7	83.5
717	72.3	60.2	83.4
719	72.7	60.7	83.2
721	72.9	61.2	83.2
723	72.6	61.6	83.3
725	71.1	62	83.3
727	68.7	62.4	83.4
729	67.2	62.8	83.5
731	68.1	63.2	83.7
733	70.7	63.6	83.9
735	73.2	64	84.2
737	74.6	64.3	84.3
739	75.2	64.6	84.3
741	75.7	64.9	84.3
742	76.1	65.3	84.4
744	76.3	65.6	84.5
746	76.5	65.8	84.6
748	76.5	66.1	84.7
750	76.5	66.4	84.7
752	76.4	66.8	84.7
754	76.4	67	84.7
756	76.3	67.3	84.7
758	76.1	67.5	84.7
760	75.8	67.7	84.7
762	75.4	67.9	84.6
764	75	68.1	84.4
766	74.5	68.3	84.4
768	73.9	68.5	84.3
769	73.1	68.7	84.3
771	72.4	68.9	84.3
773	72.2	69.1	84.2
775	72.7	69.2	84
777	73.7	69.4	83.8
779	74.2	69.6	83.7
781	73.5	69.8	83.6
783	71.5	70	83.4
785	68	70.2	83.1
787	63.9	70.3	82.8
789	61.8	70.5	82.5
791	63.9	70.7	82.1
793	68.6	70.9	81.7
795	72.4	71	81.2
796	73.6	71.1	80.8
798	73.1	71.2	80.7
800	72.1	71.3	80.8
802	70.9	71.4	81.3
804	69.5	71.6	81.8
806	68	71.7	82.2
808	66.8	71.7	82.4
810	66	71.8	82.5
812	64.9	71.9	82.5
814	63.8	71.9	82.4
816	63.4	72	82.4
818	64.8	72	82.4
820	67.4	72	82.4
822	69.8	72.1	82.3
823	71.5	72.2	82.3
825	72.6	72.2	82.3
827	73.3	72.1	82.5
829	73.9	72	82.7
831	74.3	72	83
833	74.7	72.1	83.2
835	74.9	72.1	83.5
837	75.2	72.1	83.8
839	75.3	72.2	84.1
841	75.4	72.1	84.5
843	75.4	72.2	84.7
845	75.4	72.2	84.9
847	75.3	72.2	85
849	75.1	72.2	85
850	74.9	72.1	85
852	74.7	72.1	85
854	74.5	72.1	84.9
856	74.3	72.1	84.8
858	74.1	72	84.7
860	73.9	72	84.5
862	73.8	72	84.4
864	73.7	71.9	84.4
866	73.5	71.9	84.4
868	73.3	71.7	84.5
870	72.9	71.7	84.6
872	72	71.6	84.8
874	71	71.5	85
876	70.7	71.4	85.1
877	71.6	71.4	85.3
879	73.4	71.4	85.4
881	75.1	71.4	85.4
883	75.9	71.4	85.4
885	76	71.4	85.3
887	75.3	71.3	85.2
889	73.9	71.2	85.1
891	72.9	71.2	85.1
893	73.4	71.1	84.9
895	75	71	84.6
897	76	71	84.4
899	76.1	70.9	84.1
901	75.6	70.8	83.9
903	75.2	70.6	83.8
904	74.8	70.6	83.6
906	74.2	70.5	83.3
908	73.7	70.4	83.1
910	73.3	70.3	82.9
912	73	70.2	82.9
914	72.9	70	82.9
916	72.8	69.9	82.9
918	72.8	69.7	82.8
920	72.6	69.6	82.6
922	72.3	69.5	82.5
924	71.9	69.4	82.5
926	71.3	69.2	82.5
928	70.7	69.1	82.5
930	69.9	68.9	82.4
931	69	68.7	82.1
933	67.9	68.6	81.9
935	66.6	68.4	81.7
937	65	68.2	81.5
939	63	68	81.2
941	60.7	67.8	80.8
943	58.4	67.7	80.4
945	56.6	67.5	80
947	55.9	67.3	79.8
949	55.8	67.1	79.6
951	55.6	66.9	79.4
953	56	66.6	79.1
955	57.5	66.5	78.8
957	59.5	66.3	78.6
958	59.7	66.1	78.4
960	57.1	65.9	78.2
962	53.6	65.7	77.9
964	52.4	65.6	77.4
966	55	65.4	76.8
968	60.2	65.2	76.2
970	65.8	65	75.6
972	70.3	64.8	75
974	73.5	64.6	74.3
976	75.5	64.4	73.6
978	76.6	64.2	73
980	77.1	64.1	72.4
982	77.2	63.9	71.8
984	76.9	63.7	71.3
985	76.5	63.6	70.6
987	76	63.4	70
989	75.5	63.3	69.5
991	74.8	63.1	69
993	74.2	62.9	68.6
995	73.5	62.8	68.3
997	72.8	62.6	68
999	72	62.5	67.8
1000	71.1	62.4	67.7
1000	70.2	62.2	67.7
1000	69.1	62.1	67.6
1010	68.2	61.9	67.6
1010	67.3	61.8	67.4
1010	66.7	61.6	67.3
1010	66	61.5	67.1
1010	65.1	61.4	67
1020	64.1	61.3	66.9
1020	62.8	61.1	66.7
1020	61.4	60.9	66.6
1020	59.9	60.7	66.4
1020	58.5	60.6	66.3
1030	57.5	60.5	66.1
1030	56.6	60.3	66
1030	55.7	60.2	65.9
1030	54.3	60.1	65.9
1030	52.4	59.9	66
1040	50.4	59.8	66.2
1040	48.6	59.7	66.5
1040	47.2	59.5	66.8
1040	46.2	59.4	67.2
1040	45.4	59.3	67.6
1050	44.7	59.1	67.9
1050	44.4	59	68.2
1050	44.4	58.9	68.5
1050	44.3	58.8	68.7
1050	44	58.7	69
1050	44.1	58.6	69.2
1060	44.8	58.5	69.3
1060	46.4	58.4	69.4
1060	48.5	58.3	69.5
1060	50.5	58.2	69.7
1060	51.9	58.1	69.9
1070	52.4	58	70
1070	52.1	57.9	70.1
1070	51.3	57.8	70.2
1070	50.7	57.7	70.2
1070	51	57.7	70.3
1080	53.1	57.6	70.4
1080	56.7	57.5	70.4
1080	60.6	57.4	70.5
1080	63.9	57.3	70.6
1080	66.3	57.3	70.7
1090	68.1	57.2	70.9
1090	69.5	57.1	71.2
1090	70.4	57	71.4
1090	70.9	57	71.6
1090	70.8	56.9	71.8
1100	70.3	56.8	72.1
1100	69.1	56.7	72.4
1100	67	56.6	72.7
1100	64.2	56.6	72.9
1100	61.6	56.5	73.1
1110	61	56.4	73.2
1110	62.9	56.4	73.2
1110	66.4	56.4	73.3
1110	69.5	56.3	73.4
1110	71.2	56.3	73.4
1110	71.5	56.3	73.4
1120	70.6	56.3	73.3
1120	68.8	56.3	73.3
1120	66.5	56.3	73.2
1120	64.4	56.3	73.2
1120	63	56.3	73.2
1130	62.1	56.3	73.2
1130	61.1	56.2	73.2
1130	59.7	56.2	73.1
1130	58.2	56.2	73.2
1130	57.2	56.2	73.2
1140	56.6	56.2	73.1
1140	55.7	56.2	73
1140	54.4	56.2	72.8
1140	53.5	56.2	72.5
1140	53.7	56.3	72.2
1150	54.8	56.4	72
1150	56.1	56.4	71.8
1150	57.1	56.5	71.8
1150	57.5	56.6	71.8
1150	57.1	56.6	72.1
1160	56.1	56.7	72.4
1160	54.8	56.8	72.7
1160	53.4	56.9	73.1
1160	52.6	57	73.4
1160	53	57.1	73.6
1160	54.5	57.2	73.8
1170	56.2	57.3	74
1170	57.8	57.4	74.1
1170	59	57.6	74.2
1170	60	57.7	74.2
1170	60.9	57.8	74.2
1180	61.6	58	74.2
1180	62.2	58.1	74.3
1180	62.6	58.2	74.5
1180	63	58.4	74.7
1180	63.1	58.6	74.8
1190	63	58.8	74.9
1190	62.8	59	74.8
1190	62.3	59.1	74.8
1190	61.7	59.3	74.6
1190	61	59.5	74.4
1200	60.3	59.7	74.1
1200	59.5	59.9	73.8
1200	58.2	60.1	73.5
1200	56	60.3	73.3
1200	53.3	60.5	73.1
1210	51.8	60.7	73
1210	52.7	60.9	72.8
1210	55.6	61.1	72.7
1210	58.6	61.3	72.8
1210	60.6	61.5	72.9
1210	61.2	61.8	73.2
1220	61	61.9	73.5
1220	60.5	62.2	73.9
1220	59.8	62.4	74.3
1220	59.2	62.6	74.7
1220	58.7	62.9	75.3
1230	58.7	63.1	75.8
1230	59.1	63.3	76.3
1230	59.8	63.5	76.6
1230	60.5	63.7	76.9
1230	61	64	77.1
1240	61.3	64.2	77.1
1240	61.6	64.4	77.1
1240	62	64.6	77
1240	62.6	64.8	76.8
1240	63.4	65	76.5
1250	64.4	65.3	76.2
1250	65.6	65.5	76
1250	66.9	65.7	75.9
1250	68.2	65.9	76
1250	69.4	66.1	76.2
1260	70.4	66.4	76.5
1260	71.2	66.6	76.8
1260	71.8	66.8	77.3
1260	71.9	67.1	77.9
1260	71.6	67.3	78.4
1270	71.1	67.5	78.9
1270	70.4	67.7	79.2
1270	69.8	67.9	79.5
1270	69.3	68.2	79.8
1270	69.2	68.4	80.1
1270	69.7	68.7	80.4
1280	70.9	69	80.5
1280	72.2	69.2	80.6
1280	73.3	69.5	80.6
1280	74.2	69.8	80.6
1280	74.9	70.1	80.6
1290	75.5	70.4	80.5
1290	75.9	70.7	80.4
1290	76.2	71	80.1
1290	76.4	71.3	79.7
1290	76.8	71.6	79.3
1300	77.1	72	79
1300	77.5	72.4	78.6
1300	77.8	72.7	78.2
1300	78	73	77.8
1300	78.1	73.4	77.5
1310	78.1	73.7	77.4
1310	77.9	74.1	77.4
1310	77.4	74.5	77.6
1310	76.6	74.8	77.8
1310	75.2	75.1	78
1320	73	75.4	78.2
1320	70	75.7	78.5
1320	66.8	76.1	78.7
1320	64.8	76.4	78.9
1320	64.9	76.8	78.8
1320	67.2	77.1	78.5
1330	70.3	77.4	78
1330	73	77.7	77.5
1330	74.8	78.1	76.9
1330	76	78.4	76.5
1330	76.8	78.7	76.2
1340	77.2	79.1	76.1
1340	77.5	79.3	76.3
1340	77.6	79.7	76.7
1340	77.3	80.1	77.4
1340	76.8	80.5	78
1350	76.3	80.8	78.6
1350	76.3	81.1	79.2
1350	76.8	81.4	79.6
1350	77.7	81.7	80
1350	78.3	82	80.2
1360	78.7	82.2	80.4
1360	78.8	82.5	80.5
1360	78.6	82.7	80.6
1360	78.3	82.9	80.5
1360	77.7	83	80.5
1370	77	83.3	80.4
1370	76.3	83.5	80.3
1370	75.7	83.6	80.2
1370	75.3	83.8	80.1
1370	75.4	84	80.1
1380	75.8	84.2	80.1
1380	76.3	84.3	80.2
1380	76.7	84.5	80.5
1380	76.7	84.8	81.1
1380	76.2	85.2	81.6
1380	75.3	85.5	81.8
1390	74.4	85.3	81.7
1390	73.3	85	81.6
1390	72.1	85.1	81.5
1390	70.8	85.2	81.4
1390	69.7	85.3	81.3
1400	68.5	85.3	81.2
1400	67.5	85.4	81
1400	67.6	85.5	80.9
1400	69.2	85.7	80.7
1400	71.8	85.7	80.5
1410	73.8	85.8	80.1
1410	74.4	85.9	79.7
1410	73.8	86	79.2
1410	72.5	86.1	78.6
1410	71.5	86.2	78
1420	70.8	86.2	77.6
1420	69.8	86.2	77.3
1420	68.1	86.1	77.2
1420	66.1	86.2	77.3
1420	65.1	86.2	77.5
1430	65.4	86.2	77.9
1430	66.5	86.2	78.5
1430	67.6	86.2	79
1430	68	86.2	79.5
1430	67.7	86.2	79.9
1430	67	86.2	80.3
1440	66.2	86.1	80.9
1440	65.3	86.1	81.2
1440	64.5	86.2	81.3
1440	64	86.1	81.3
1440	64	86.1	81.2
1450	64.7	86.1	81.2
1450	66	86	81.3
1450	67.4	86	81.2
1450	68.2	86.2	81
1450	68.7	86.2	80.9
1460	69.9	86.2	81
1460	71.8	85.8	81.1
1460	73.2	85.8	80.8
1460	74.2	85.9	80.3
1460	75.1	85.9	79.7
1470	75.9	85.7	79
1470	76.4	85.7	78.2
1470	76.7	85.7	77.3
1470	77.1	85.6	76.5
1470	77.6	85.2	75.8
1480	77.9	85.2	75.3
1480	78.1	85	75
1480	78.1	85	74.8
1480	78.2	84.9	74.9
1480	78.2	84.8	75.2
1480	78.1	84.7	75.6
1490	78	84.6	76.3
1490	77.9	84.3	77.4
1490	77.6	84.1	78.4
1490	77.2	84	79.1
1490	76.8	84	79.6
1500	76.1	83.6	80
1500	75	83.3	80.4
1500	73.6	83.1	80.3
1500	72.1	83	80
1500	70.2	82.8	80.1
1510	67.7	82.6	80.5
1510	65	81.6	80.8
1510	64.7	81.7	80.7
1510	67	81.3	80.6
1510	70.4	81.2	80.7
1520	73.3	80.9	81.1
1520	75.6	80.4	81.6
1520	76.8	80.1	82
1520	77.5	79.6	82.3
1520	77.6	79.1	82.4
1530	77.8	78.9	82.4
1530	77.8	78.3	82.4
1530	77.8	77.9	82.4
1530	77.7	77.6	82.5
1530	77.7	77	82.5
1540	77.4	76.3	82.4
1540	77.1	76.2	82.5
1540	77.2	75.7	82.8
1540	76.9	74.8	82.9
1540	76.3	74	82.6
1540	75.9	73.4	82.1
1550	75.4	72.8	81.7
1550	74.8	72.4	81.6
1550	73.9	71.6	81.4
1550	73.1	71	81.2
1550	72.9	70.2	81
1560	73.2	69.7	81.2
1560	73.9	69	81.4
1560	73.8	67.3	80.9
1560	73.3	66.7	79.8
1560	72.9	66	78.7
1570	72.4	65	77.7
1570	71.9	64.3	76.8
1570	71.3	62.9	75.7
1570	70.5	61.8	74.6
1570	69.6	61	73.9
1580	68.6	59.9	73.7
1580	66.8	58	73.8
1580	64.9	57	74.1
1580	62.7	55.7	74.4
1580	60.1	54.3	74.7
1590	57.8	52.7	74.9
1590	56.9	51.2	74.8
1590	58	49.5	74.3
1590	60.6	47.8	73.6
1590	63.6	45.8	72.8
1590	66.4	43.9	71.9
1600	68.4	41.7	71.1
1600	69.7	39.6	70.5
1600	70.6	37.3	70
1600	71.1	34.9	69.8
1600	71.3	32.2	69.8
1610	71.5	29.8	70.1
1610	71.6	27	70.5
1610	71.6	24.4	70.9
1610	71.7	21.9	71.3
1610	71.8	20.2	71.7
1620	71.9	18.6	72.1
1620	71.8	17.6	72.2
1620	71.5	17.2	72
1620	71.3	17.2	71.5
1620	70.9	16.6	71
1630	70.3	16.1	70.2
1630	69.6	15.3	69.3
1630	68.7	14.8	68.2
1630	67.8	14.4	67.2
1630	66.9	14.2	66.4
1640	65.8	14	65.7
1640	64.1	14.3	64.8
1640	62.6	14.7	63.9
1640	61.4	15.9	63.3
1640	60.1	17.3	62.9
1650	58.8	18.7	62.9
1650	57.3	21	63
1650	55.9	23.3	63
1650	55.2	24.5	63.1
1650	55.4	27.2	63.7
1650	55.4	30.4	64.3
1660	55.7	31	64.4
1660	56.5	32.5	64.5
1660	57.6	34.8	65.1
1660	59.1	38.6	66
1660	60.3	42.7	66.8
1670	61	45.5	67.5
1670	61.5	48.3	68.4
1670	61.7	52.3	69.4
1670	61.3	55	70.4
1670	60.9	57.1	71.2
1680	60.2	60.1	72
1680	59.5	62.2	72.5
1680	59.1	64.1	72.9
1680	59	65.9	73.5
1680	59.1	67.6	74.4
1690	58.9	70.2	75.2
1690	58.4	71.3	75.5
1690	57.8	72.8	75.6
1690	57	74.2	75.8
1690	55.7	75.3	76.1
1700	54.2	76.4	76.5
1700	52.1	77.8	77.1
1700	49.9	78.5	77.7
1700	47.9	80	78
1700	46.4	80.9	78.1
1700	46	81.8	78.2
1710	46.5	82.7	78.4
1710	47.6	83.6	78.7
1710	49.5	84.4	78.8
1710	51.7	85.1	78.8
1710	54.4	85.7	79
1720	57.5	86.3	79.5
1720	60.6	86.8	80
1720	62.7	87.5	80.2
1720	64.4	88.1	80.1
1720	65.9	88.8	80
1730	67.4	89.4	80.1
1730	68.7	90.1	80.2
1730	69.7	90.7	80.3
1730	70.8	91.3	80.6
1730	72.1	91.7	80.9
1740	72.9	92.4	81.1
1740	73.6	92.9	81.1
1740	74.3	93.4	81.1
1740	74.9	93.9	81.1
1740	75.4	94.4	81.2
1750	75.8	94.7	81.2
1750	76.2	95.2	81.3
1750	76.6	95.4	81.5
1750	77.1	95.7	81.8
1750	77.3	96.1	81.8
1750	77.6	96.5	81.8
1760	77.8	96.6	81.8
1760	78	97	81.8
1760	78.2	97.2	82
1760	78.4	97.3	82.1
1760	78.4	97.5	82.2
1770	78.5	97.8	82.2
1770	78.5	97.9	82.2
1770	78.6	98.1	82.4
1770	78.5	97.9	82.5
1770	77.8	98.1	82.6
1780	77	98.2	82.5
1780	76.7	98.4	82.5
1780	77.2	98.4	82.6
1780	78.3	98.4	82.6
1780	79.5	98.5	82.7
1790	80.3	98.5	82.7
1790	80.7	98.5	82.6
1790	81.1	98.6	82.7
1790	81.5	98.3	82.8
1790	81.7	98.2	83
1800	81.9	98.2	82.9
1800	82.1	98.2	82.9
1800	82.3	98.1	82.9
1800	82.6	97.9	83.1
1800	82.7	97.8	83.1
1810	82.8	97.9	83.1
1810	82.9	97.8	83
1810	83	97.6	83
1810	83.1	97.4	83.1
1810	83.2	97.2	83.2
1810	83.3	97.2	83.2
1820	83.4	97.1	83.2
1820	83.5	97	83.1
1820	83.5	97	83.1
1820	83.6	96.9	83.1
1820	83.7	96.9	83.2
1830	83.7	96.8	83.3
1830	83.8	96.9	83.3
1830	84	96.7	83.4
1830	83.9	96.8	83.3
1830	83.9	96.9	83.3
1840	83.9	96.9	83.2
1840	84	96.9	83.3
1840	84	97	83.2
1840	84	97.1	83.2
1840	84.1	96.9	83.3
1850	84.1	96.8	83.4
1850	84	97	83.4
1850	84	97	83.4
1850	84	97.1	83.4
1850	84	97.1	83.4
1860	84	97.1	83.3
1860	83.9	97.2	83.3
1860	83.9	97.3	83.3
1860	83.9	97.3	83.3
1860	83.8	97.4	83.3
1860	83.8	97.6	83.3
1870	83.9	97.7	83.2
1870	84	97.7	83.3
1870	84.1	97.8	83.4
1870	84.2	98.1	83.4
1870	84.2	98.3	83.4
1880	84.2	98.4	83.3
1880	84.2	98.6	83.3
1880	84.2	98.7	83.2
1880	84.3	98.9	83.2
1880	84.3	99	83.2
1890	84.3	99.2	83.2
1890	84.3	99.4	83.2
1890	84.3	99.4	83.1
1890	84.2	99.6	83.1
1890	84.2	99.8	83.1
1900	84.3	99.8	83.1
1900	84.3	99.9	83.1
1900	84.4	100	83.1
1900	84.4	100	83
1900	84.3	100	83
1910	84.2	100	83
1910	84.2	99.9	83
1910	84.2	99.8	83
1910	84.3	99.7	83
1910	84.3	99.6	83
1910	84.3	99.5	82.9
1920	84.3	99.3	83
1920	84.2	99	83.1
1920	84.1	99	83.1
1920	84.1	98.7	83
1920	84.1	98.5	83
1930	84.1	98.3	83
1930	84	98.1	83.1
1930	84	97.9	83.1
1930	83.9	97.7	83.1
1930	83.8	97.4	83.1
1940	83.8	97.3	83
1940	83.8	97	83
1940	83.8	96.9	83
1940	83.8	96.6	83.1
1940	83.8	96.3	83.1
1950	83.8	96.1	83.1
1950	83.8	95.9	83
1950	83.8	95.7	83
1950	83.8	95.5	83
1950	83.8	95.3	83
1960	83.8	95.1	83
1960	83.8	94.9	83
1960	83.8	94.8	83
1960	83.8	94.6	82.9
1960	83.7	94.4	82.9
1970	83.6	94.3	82.9
1970	83.6	94.1	82.9
1970	83.6	93.9	82.9
1970	83.6	93.8	82.9
1970	83.5	93.7	82.9
1970	83.4	93.6	82.9
1980	83.3	93.4	82.9
1980	83.2	93.3	82.9
1980	83.1	93.1	82.8
1980	83	92.9	82.8
1980	82.8	92.8	82.7
1990	82.7	92.6	82.7
1990	82.5	92.4	82.7
1990	82.2	92.2	82.7
1990	82	92	82.7
1990	81.7	91.7	82.7
2000	81.4	91.6	82.7
2000	81.2	91.4	82.6
2000	81	91.1	82.7
2000	80.9	90.9	82.6
2000	81	90.6	82.6
2010	81.2	90.4	82.5
2010	81.4	90.1	82.5
2010	81.6	89.8	82.5
2010	81.8	89.6	82.5
2010	82	89.3	82.5
2020	82	89.1	82.4
2020	82.1	88.8	82.3
2020	82.1	88.6	82.3
2020	82.1	88.4	82.3
2020	82.1	88.2	82.2
2020	82	88	82.1
2030	82	87.8	82
2030	82.1	87.7	81.9
2030	82.1	87.6	82
2030	82.1	87.5	82
2030	82	87.4	82
2040	82	87.3	82
2040	82	87.3	81.9
2040	82	87.3	81.8
2040	81.9	87.3	81.8
2040	81.9	87.3	81.8
2050	81.8	87.3	81.8
2050	81.7	87.3	81.7
2050	81.6	87.4	81.6
2050	81.6	87.4	81.6
2050	81.5	87.5	81.5
2060	81.5	87.6	81.5
2060	81.5	87.7	81.5
2060	81.5	87.8	81.4
2060	81.4	87.8	81.3
2060	81.3	87.9	81.2
2070	81.3	88	81.2
2070	81.2	88.1	81.2
2070	81.1	88.2	81.2
2070	81.1	88.3	81.2
2070	80.9	88.4	81.1
2080	80.8	88.5	81
2080	80.7	88.6	81
2080	80.6	88.7	81
2080	80.5	88.7	81
2080	80.4	88.8	81
2080	80.4	88.8	80.9
2090	80.3	88.9	80.9
2090	80.2	89	80.9
2090	80.1	89.1	81
2090	80.1	89.1	81.1
2090	80.1	89.1	81.1
2100	80.1	89.2	81.1
2100	80.2	89.2	81.1
2100	80.2	89.2	81.2
2100	80.2	89.3	81.2
2100	80.2	89.3	81.3
2110	80.2	89.3	81.4
2110	80.2	89.3	81.3
2110	80.2	89.3	81.3
2110	80.2	89.3	81.3
2110	80.1	89.3	81.4
2120	80.1	89.3	81.5
2120	80	89.2	81.5
2120	79.9	89.2	81.4
2120	79.8	89.1	81.4
2120	79.7	89	81.4
2130	79.7	89	81.5
2130	79.6	88.9	81.5
2130	79.5	88.8	81.5
2130	79.4	88.7	81.4
2130	79.4	88.6	81.4
2130	79.3	88.4	81.4
2140	79.3	88.3	81.4
2140	79.2	88.2	81.5
2140	79.2	88	81.5
2140	79.1	87.9	81.4
2140	79.1	87.7	81.4
2150	79	87.5	81.4
2150	79	87.3	81.4
2150	79	87.1	81.5
2150	79	86.9	81.4
2150	78.9	86.7	81.4
2160	78.9	86.5	81.3
2160	78.8	86.3	81.3
2160	78.8	86	81.4
2160	78.7	85.8	81.4
2160	78.7	85.5	81.4
2170	78.6	85.3	81.3
2170	78.6	85	81.3
2170	78.6	84.7	81.3
2170	78.5	84.4	81.3
2170	78.5	84.1	81.4
2180	78.4	83.8	81.3
2180	78.4	83.4	81.3
2180	78.3	83.1	81.2
2180	78.3	82.7	81.2
2180	78.2	82.3	81.2
2180	78.2	81.9	81.3
2190	78.1	81.4	81.3
2190	78.1	80.9	81.2
2190	78.1	80.4	81.2
2190	78	79.9	81.2
2190	78	79.4	81.2
2200	77.9	78.8	81.2
2200	77.9	78.2	81.2
2200	77.8	77.6	81.2
2200	77.7	77	81.1
2200	77.7	76.4	81.1
2210	77.6	75.8	81.1
2210	77.5	75.2	81.1
2210	77.4	74.7	81.1
2210	77.3	74.1	81.1
2210	77.2	73.6	81
2220	77.1	73.2	81
2220	77	72.7	81
2220	76.9	72.3	81.1
2220	76.8	72	81.1
2220	76.7	71.8	81
2230	76.6	71.6	81
2230	76.5	71.4	81
2230	76.4	71.3	81
2230	76.4	71.2	81
2230	76.3	71.2	81
2240	76.2	71.2	81
2240	76.2	71.3	80.9
2240	76.1	71.4	80.9
2240	76	71.6	80.9
2240	75.9	71.7	81
2240	75.9	71.8	81
2250	75.8	72	80.9
2250	75.7	72.1	80.9
2250	75.6	72.2	80.9
2250	75.5	72.3	80.9
2250	75.4	72.4	80.9
2260	75.3	72.5	80.9
2260	75.2	72.6	80.9
2260	75	72.6	80.8
2260	74.9	72.7	80.8
2260	74.8	72.7	80.9
2270	74.7	72.8	80.9
2270	74.6	72.9	80.9
2270	74.5	73	80.8
2270	74.4	73.2	80.8
2270	74.3	73.4	80.8
2280	74.2	73.6	80.9
2280	74.1	73.9	80.9
2280	74.1	74.3	80.9
2280	74	74.7	80.8
2280	74	75.2	80.7
2290	73.9	75.8	80.7
2290	73.9	76.3	80.7
2290	73.9	76.9	80.7
2290	73.9	77.6	80.7
2290	73.8	78.2	80.6
2290	73.7	78.9	80.6
2300	73.7	79.6	80.6
2300	73.6	80.4	80.6
2300	73.5	81.2	80.6
2300	73.4	81.9	80.6
2300	73.3	82.7	80.5
2310	73.2	83.4	80.5
2310	73	84.2	80.5
2310	72.9	85	80.5
2310	72.9	85.7	80.5
2310	72.8	86.4	80.5
2320	72.7	87	80.5
2320	72.7	87.6	80.4
2320	72.6	88.2	80.4
2320	72.6	88.8	80.5
2320	72.5	89.2	80.4
2330	72.4	89.6	80.4
2330	72.4	90	80.4
2330	72.4	90.4	80.4
2330	72.4	90.7	80.5
2330	72.4	91.1	80.5
2340	72.3	91.4	80.5
2340	72.3	91.7	80.5
2340	72.2	91.9	80.5
2340	72.2	92	80.5
2340	72.2	92.2	80.6
2350	72.2	92.3	80.7
2350	72.2	92.5	80.7
2350	72.1	92.7	80.5
2350	72	92.8	80.3
2350	72.1	93	80.3
2350	72.2	93.1	80.4
2360	72.2	93.3	80.5
2360	72.3	93.4	80.5
2360	72.3	93.6	80.5
2360	72.3	93.7	80.5
2360	72.3	93.9	80.5
2370	72.3	94	80.5
2370	72.3	94.2	80.6
2370	72.2	94.3	80.6
2370	72.2	94.5	80.6
2370	72.2	94.6	80.5
2380	72.1	94.8	80.5
2380	72.1	95	80.5
2380	72.1	95.1	80.5
2380	72.2	95.3	80.5
2380	72.2	95.4	80.5
2390	72.2	95.4	80.5
2390	72.2	95.5	80.4
2390	72.2	95.5	80.4
2390	72.2	95.5	80.5
2390	72.1	95.5	80.5
2400	72.1	95.4	80.5
2400	72.1	95.4	80.4
2400	72.1	95.4	80.4
2400	72	95.4	80.4
2400	72	95.4	80.4
2400	72	95.3	80.4
2410	72	95.3	80.4
2410	71.9	95.3	80.3
2410	71.9	95.3	80.3
2410	71.9	95.2	80.3
2410	71.8	95.2	80.3
2420	71.8	95.1	80.3
2420	71.8	95.1	80.3
2420	71.7	95.1	80.2
2420	71.7	95	80.2
2420	71.7	94.9	80.2
2430	71.6	94.9	80.2
2430	71.6	94.9	80.2
2430	71.6	94.8	80.2
2430	71.5	94.8	80.2
2430	71.5	94.7	80.1
2440	71.5	94.7	80.1
2440	71.6	94.6	80.1
2440	71.6	94.6	80.1
2440	71.6	94.5	80.1
2440	71.6	94.5	80.1
2450	71.6	94.4	80
2450	71.6	94.3	80
2450	71.6	94.3	80
2450	71.6	94.2	80
2450	71.6	94.1	80
2450	71.6	94.1	79.9
2460	71.6	94	79.9
2460	71.5	93.9	79.8
2460	71.5	93.9	79.8
2460	71.5	93.8	79.8
2460	71.5	93.7	79.8
2470	71.5	93.6	79.8
2470	71.5	93.5	79.7
2470	71.5	93.4	79.7
2470	71.4	93.3	79.7
2470	71.4	93.2	79.7
2480	71.4	93.1	79.7
2480	71.4	93	79.7
2480	71.4	93	79.6
2480	71.3	92.9	79.6
2480	71.3	92.9	79.6
2490	71.2	92.8	79.6
2490	71.1	92.7	79.6
2490	71	92.6	79.5
2490	70.9	92.6	79.5
2490	70.8	92.5	79.5
2500	70.7	92.4	79.5
2500	70.7	92.4	79.5
2500	70.6	92.3	79.5
2500	70.5	92.3	79.4
2500	70.4	92.2	79.4
2510	70.3	92.2	79.4
2510	70.2	92.1	79.4
2510	70.2	92	79.4
2510	70.1	91.9	79.4
2510	70	91.9	79.3
2510	69.9	91.8	79.3
2520	69.9	91.6	79.3
2520	69.8	91.5	79.3
2520	69.7	91.5	79.3
2520	69.6	91.4	79.3
2520	69.5	91.3	79.3
2530	69.4	91.3	79.2
2530	69.3	91.2	79.2
2530	69.3	91.1	79.2
2530	69.2	91.1	79.2
2530	69.1	91	79.2
2540	69	90.9	79.1
2540	69	90.8	79.1
2540	68.9	90.7	79
2540	68.8	90.7	79
2540	68.7	90.6	79
2550	68.6	90.5	79
2550	68.5	90.4	78.9
2550	68.4	90.3	78.9
2550	68.3	90.2	78.8
2550	68.2	90.1	78.8
2560	68.1	90	78.8
2560	68	89.9	78.8
2560	67.9	89.8	78.8
2560	67.8	89.7	78.7
2560	67.7	89.6	78.7
2560	67.5	89.5	78.7
2570	67.4	89.4	78.7
2570	67.3	89.3	78.6
2570	67.1	89.2	78.6
2570	67	89.1	78.6
2570	66.9	89	78.5
2580	66.7	88.9	78.5
2580	66.6	88.8	78.4
2580	66.5	88.7	78.4
2580	66.3	88.6	78.4
2580	66.2	88.5	78.3
2590	66.1	88.4	78.3
2590	66	88.3	78.2
2590	65.9	88.2	78.2
2590	65.7	88.1	78.2
2590	65.6	88	78.1
2600	65.5	87.9	78.1
2600	65.4	87.8	78.1
2600	65.3	87.7	78.1
2600	65.2	87.6	78
2600	65	87.5	78
2610	64.9	87.3	78
2610	64.8	87.2	78
2610	64.7	87.1	77.9
2610	64.6	87	77.9
2610	64.4	86.9	77.9
2620	64.3	86.8	77.9
2620	64.2	86.7	77.8
2620	64	86.6	77.8
2620	63.9	86.5	77.8
2620	63.8	86.4	77.8
2620	63.6	86.2	77.8
2630	63.4	86.1	77.7
2630	63.3	86	77.7
2630	63.1	85.9	77.6
2630	63	85.8	77.6
2630	62.9	85.7	77.6
2640	62.7	85.5	77.5
2640	62.6	85.4	77.5
2640	62.5	85.3	77.4
2640	62.3	85.2	77.4
2640	62.2	85	77.4
2650	62.1	84.9	77.3
2650	61.9	84.8	77.3
2650	61.8	84.7	77.3
2650	61.6	84.6	77.2
2650	61.5	84.4	77.2
2660	61.3	84.3	77.1
2660	61.2	84.2	77.1
2660	61	84	77.1
2660	60.8	83.9	77
2660	60.7	83.8	76.9
2670	60.5	83.7	76.9
2670	60.4	83.5	76.9
2670	60.2	83.4	76.9
2670	60	83.2	76.8
2670	59.9	83.1	76.8
2670	59.8	83	76.8
2680	59.6	82.9	76.7
2680	59.6	82.7	76.7
2680	59.5	82.6	76.7
2680	59.4	82.4	76.6
2680	59.4	82.3	76.6
2690	59.3	82.1	76.6
2690	59.2	82	76.6
2690	59.1	81.8	76.5
2690	59	81.7	76.5
2690	58.8	81.6	76.5
2700	58.7	81.4	76.5
2700	58.5	81.3	76.5
2700	58.3	81.1	76.4
2700	58.1	81	76.4
2700	57.9	80.8	76.4
2710	57.8	80.7	76.4
2710	57.7	80.6	76.4
2710	57.6	80.4	76.3
2710	57.5	80.2	76.3
2710	57.5	80.1	76.2
2720	57.5	80	76.2
2720	57.5	79.8	76.2
2720	57.6	79.7	76.2
2720	57.6	79.5	76.2
2720	57.7	79.4	76.1
2720	57.7	79.2	76.1
2730	57.8	79.1	76.1
2730	57.7	78.9	76.1
2730	57.7	78.8	76
2730	57.6	78.6	76
2730	57.4	78.4	76
2740	57.3	78.3	75.9
2740	57.1	78.2	75.9
2740	56.9	78	75.9
2740	56.7	77.8	75.9
2740	56.5	77.7	75.8
2750	56.4	77.5	75.8
2750	56.2	77.3	75.8
2750	56	77.2	75.7
2750	55.9	77	75.8
2750	55.8	76.9	75.7
2760	55.7	76.7	75.7
2760	55.7	76.5	75.7
2760	55.7	76.4	75.7
2760	55.8	76.2	75.6
2760	55.8	76	75.7
2770	55.9	75.9	75.7
2770	55.9	75.7	75.6
2770	55.9	75.5	75.6
2770	55.9	75.4	75.5
2770	55.9	75.2	75.5
2780	55.8	75	75.5
2780	55.8	74.9	75.5
2780	55.7	74.7	75.5
2780	55.6	74.5	75.4
2780	55.4	74.3	75.4
2780	55.3	74.2	75.4
2790	55.1	74	75.4
2790	54.9	73.9	75.4
2790	54.7	73.7	75.3
2790	54.6	73.5	75.3
2790	54.4	73.3	75.2
2800	54.2	73.2	75.2
2800	54.1	73	75.2
2800	53.9	72.8	75.2
2800	53.8	72.6	75.2
2800	53.6	72.5	75.1
2810	53.5	72.3	75.1
2810	53.4	72.1	75.1
2810	53.3	71.9	75.1
2810	53.2	71.7	75
2810	53.1	71.6	75
2820	52.9	71.4	74.9
2820	52.8	71.2	74.9
2820	52.6	71	74.8
2820	52.4	70.8	74.8
2820	52.3	70.7	74.8
2830	52.1	70.5	74.7
2830	51.9	70.3	74.6
2830	51.8	70.1	74.6
2830	51.6	69.9	74.5
2830	51.5	69.7	74.5
2830	51.3	69.6	74.5
2840	51.2	69.4	74.4
2840	51.1	69.2	74.3
2840	50.9	69.1	74.2
2840	50.8	68.9	74.2
2840	50.7	68.8	74.2
2850	50.6	68.6	74.2
2850	50.4	68.4	74.2
2850	50.3	68.3	74.1
2850	50.2	68.1	74
2850	50.1	67.9	74
2860	50	67.7	74
2860	50	67.4	74
2860	49.9	67.2	73.9
2860	49.8	67	73.9
2860	49.6	66.8	73.8
2870	49.5	66.6	73.8
2870	49.3	66.3	73.8
2870	49.2	66.1	73.7
2870	49	66	73.7
2870	48.8	65.8	73.6
2880	48.5	65.5	73.5
2880	48.3	65.3	73.5
2880	48.2	65.1	73.4
2880	48	64.9	73.4
2880	47.8	64.6	73.3
2890	47.5	64.5	73.2
2890	47.2	64.2	73.2
2890	47	64	73.1
2890	46.9	63.8	73.1
2890	46.9	63.6	73
2890	46.9	63.4	73
2900	46.7	63.2	72.9
2900	46.3	62.9	72.9
2900	46	62.7	72.9
2900	46	62.5	72.9
2900	46.4	62.3	72.9
2910	46.9	62.1	72.9
2910	47.3	61.8	72.9
2910	47.5	61.6	72.9
2910	47.6	61.4	72.9
2910	47.6	61.2	72.9
2920	47.6	61	72.9
2920	47.6	60.8	72.8
2920	47.5	60.5	72.8
2920	47.4	60.3	72.7
2920	47.4	60	72.7
2930	47.3	59.8	72.6
2930	47.3	59.5	72.6
2930	47.2	59.2	72.5
2930	47.2	58.9	72.5
2930	47.1	58.7	72.4
2940	47	58.4	72.3
2940	46.8	58.1	72.3
2940	46.6	57.8	72.3
2940	46.2	57.5	72.3
2940	45.7	57.2	72.3
2940	45.1	56.9	72.3
2950	44.7	56.6	72.3
2950	44.7	56.3	72.3
2950	44.9	56	72.4
2950	45	55.7	72.4
2950	45.2	55.5	72.4
2960	45.4	55.2	72.3
2960	45.6	54.9	72.3
2960	45.9	54.6	72.4
2960	45.9	54.3	72.4
2960	45.9	54	72.4
2970	46	53.7	72.4
2970	46.3	53.4	72.4
2970	46.6	53.1	72.4
2970	46.8	52.8	72.5
2970	46.9	52.5	72.5
2980	47	52.2	72.5
2980	47.1	51.9	72.5
2980	47.2	51.6	72.4
2980	47.2	51.3	72.4
2980	47.2	51	72.4
2990	47.1	50.7	72.3
2990	47.1	50.4	72.3
2990	47.1	50.1	72.2
2990	47.1	49.8	72.2
2990	47.2	49.5	72.1
2990	47.2	49.2	72.1
3000	47.3	48.9	72.1
3000	47.3	48.6	72
3000	47.4	48.2	72
3000	47.4	47.9	71.9
3000	47.6	47.6	71.8
3010	47.7	47.3	71.8
3010	47.8	47	71.7
3010	48	46.7	71.6
3010	48.1	46.3	71.6
3010	48.3	46	71.5
3020	48.5	45.7	71.4
3020	48.6	45.4	71.4
3020	48.8	45.1	71.3
3020	48.9	44.8	71.2
3020	49.1	44.4	71.1
3030	49.2	44.1	71
3030	49.3	43.8	70.9
3030	49.4	43.5	70.9
3030	49.5	43.2	70.8
3030	49.6	42.8	70.8
3040	49.6	42.5	70.7
3040	49.7	42.1	70.6
3040	49.7	41.8	70.5
3040	49.7	41.5	70.5
3040	49.7	41.2	70.4
3050	49.7	40.8	70.3
3050	49.7	40.5	70.2
3050	49.7	40.2	70.2
3050	49.7	39.9	70.1
3050	49.7	39.6	70.1
3050	49.7	39.2	70
3060	49.6	38.9	69.9
3060	49.5	38.5	69.9
3060	49.4	38.2	69.8
3060	49.3	37.9	69.7
3060	49.2	37.6	69.6
3070	49.1	37.2	69.6
3070	49	36.9	69.5
3070	48.9	36.5	69.5
3070	48.9	36.2	69.4
3070	49.1	35.9	69.3
3080	49.4	35.5	69.2
3080	49.9	35.2	69.1
3080	50.4	34.8	69.1
3080	50.9	34.5	69
3080	51.3	34.2	68.9
3090	51.6	33.9	68.8
3090	51.9	33.5	68.8
3090	52.1	33.2	68.7
3090	52.2	32.9	68.6
3090	52.3	32.6	68.5
3100	52.3	32.3	68.4
3100	52.3	32	68.3
3100	52.3	31.7	68.2
3100	52.2	31.3	68.1
3100	52.1	31	68.1
3100	52	30.7	68
3110	51.8	30.4	67.9
3110	51.7	30.1	67.8
3110	51.5	29.8	67.7
3110	51.3	29.5	67.6
3110	51.1	29.2	67.5
3120	50.8	28.9	67.4
3120	50.4	28.6	67.4
3120	49.3	28.3	67.3
3120	47.3	28	67.2
3120	45.4	27.7	67.1
3130	44.9	27.4	67.1
3130	46.2	27.2	67
3130	48.1	26.9	66.9
3130	49.3	26.6	66.8
3130	49.7	26.3	66.8
3140	49.7	26.1	66.8
3140	49.6	25.8	66.8
3140	49.5	25.5	66.7
3140	49.4	25.3	66.6
3140	49.3	25	66.5
3150	49.2	24.8	66.5
3150	49.1	24.5	66.5
3150	48.9	24.2	66.5
3150	48.7	23.9	66.4
3150	48.5	23.7	66.4
3160	48.2	23.4	66.3
3160	48	23.2	66.3
3160	47.7	22.9	66.2
3160	47.4	22.7	66.2
3160	47.1	22.4	66.1
3160	46.9	22.2	66
3170	46.6	21.9	65.9
3170	46.3	21.7	65.9
3170	46	21.4	65.8
3170	45.8	21.1	65.8
3170	45.5	20.9	65.7
3180	45.3	20.7	65.6
3180	45.2	20.4	65.5
3180	45.1	20.1	65.4
3180	45	19.9	65.4
3180	45	19.6	65.3
3190	45.1	19.4	65.2
3190	45.2	19.2	65.1
3190	45.3	18.9	65
3190	45.5	18.7	65
3190	45.7	18.4	64.9
3200	45.9	18.1	64.9
3200	46.2	17.9	64.8
3200	46.4	17.6	64.8
3200	46.6	17.3	64.8
3200	46.8	17.1	64.7
3210	47	16.8	64.7
3210	47.2	16.5	64.7
3210	47.4	16.2	64.7
3210	47.5	16	64.7
3210	47.7	15.7	64.7
3210	47.9	15.5	64.8
3220	48	15.3	64.8
3220	48.2	15.1	64.8
3220	48.3	15	64.9
3220	48.5	14.8	64.9
3220	48.6	14.7	65
3230	48.8	14.7	65
3230	48.9	14.7	65.1
3230	49.1	14.7	65.2
3230	49.3	14.8	65.3
3230	49.4	14.8	65.3
3240	49.6	14.9	65.4
3240	49.7	15	65.5
3240	49.8	15.1	65.6
3240	49.9	15.2	65.6
3240	50	15.3	65.6
3250	50.2	15.3	65.7
3250	50.3	15.3	65.7
3250	50.4	15.4	65.7
3250	50.5	15.3	65.6
3250	50.5	15.3	65.6
3260	50.6	15.3	65.6
3260	50.6	15.2	65.6
3260	50.6	15.1	65.5
3260	50.6	15	65.5
3260	50.6	14.9	65.4
3260	50.5	14.8	65.4
3270	50.3	14.6	65.4
3270	50.1	14.5	65.4
3270	49.8	14.4	65.3
3270	49.4	14.3	65.3
3270	49	14.2	65.3
3280	48.4	14	65.3
3280	47.7	13.9	65.4
3280	46.9	13.8	65.3
3280	46	13.6	65.3
3280	44.9	13.5	65.3
3290	43.9	13.4	65.2
3290	42.8	13.3	65.2
3290	41.9	13.2	65.2
3290	41	13.1	65.1
3290	40.4	13	65.1
3300	40	12.8	65
3300	40	12.7	64.9
3300	40.2	12.6	64.9
3300	40.6	12.4	64.8
3300	41.3	12.3	64.7
3310	42.2	12.1	64.5
3310	43.1	11.9	64.4
3310	44.1	11.8	64.3
3310	45	11.6	64.2
3310	45.8	11.5	64.1
3320	46.6	11.3	63.9
3320	47.3	11.2	63.8
3320	47.8	11	63.6
3320	48.3	10.8	63.5
3320	48.7	10.7	63.4
3320	49.1	10.6	63.2
3330	49.4	10.5	63.1
3330	49.6	10.4	63
3330	49.8	10.3	62.9
3330	49.9	10.2	62.8
3330	50	10.2	62.7
3340	50.1	10.1	62.7
3340	50.2	10.1	62.6
3340	50.2	10.1	62.6
3340	50.3	10	62.6
3340	50.3	10	62.6
3350	50.3	10	62.6
3350	50.2	10.1	62.6
3350	50.2	10.1	62.6
3350	50.1	10	62.6
3350	50	10.1	62.7
3360	49.8	10.1	62.7
3360	49.6	10.1	62.7
3360	49.4	10.1	62.7
3360	49.2	10.2	62.7
3360	49	10.2	62.7
3370	48.8	10.2	62.7
3370	48.6	10.2	62.7
3370	48.5	10.3	62.8
3370	48.3	10.3	62.8
3370	48.2	10.4	62.8
3370	48.1	10.5	62.8
3380	48.1	10.5	62.8
3380	48.1	10.6	62.8
3380	48.2	10.8	62.8
3380	48.2	10.9	62.8
3380	48.3	11	62.8
3390	48.5	11.1	62.9
3390	48.6	11.2	62.9
3390	48.8	11.3	62.9
3390	48.9	11.4	62.9
3390	49.1	11.5	63
3400	49.3	11.6	63
3400	49.5	11.7	63
3400	49.7	11.7	63
3400	50	11.8	63.1
3400	50.3	11.8	63.1
3410	50.6	11.9	63.1
3410	51	11.9	63.1
3410	51.4	11.9	63.1
3410	51.8	12	63.2
3410	52.2	12	63.2
3420	52.7	12	63.2
3420	53.1	12.1	63.2
3420	53.6	12.2	63.2
3420	54.1	12.2	63.3
3420	54.6	12.3	63.5
3430	55.1	12.4	63.5
3430	55.6	12.5	63.6
3430	56.1	12.6	63.6
3430	56.6	12.7	63.7
3430	57	12.8	63.8
3430	57.5	12.9	63.9
3440	58	13	63.9
3440	58.4	13.2	64
3440	58.9	13.3	64
3440	59.3	13.4	64.1
3440	59.7	13.5	64.2
3450	60.2	13.6	64.3
3450	60.6	13.8	64.5
3450	61.1	13.9	64.6
3450	61.5	13.9	64.6
3450	61.9	14	64.7
3460	62.3	14.2	64.7
3460	62.6	14.3	64.8
3460	63	14.4	64.9
3460	63.5	14.6	65.1
3460	63.9	14.7	65.3
3470	64.3	14.9	65.4
3470	64.7	15	65.5
3470	65	15.1	65.6
3470	65.4	15.2	65.7
3470	65.8	15.3	65.8
3480	66.2	15.4	66
3480	66.6	15.5	66.2
3480	67	15.7	66.3
3480	67.4	15.8	66.5
3480	67.8	15.9	66.7
3480	68.1	16	66.9
3490	68.5	16.2	67.1
3490	69	16.3	67.3
3490	69.4	16.5	67.5
3490	69.7	16.6	67.7
3490	70.1	16.7	67.8
3500	70.5	16.9	68.1
3500	70.8	17	68.2
3500	71.2	17.2	68.4
3500	71.5	17.4	68.6
3500	72	17.6	68.9
3510	72.3	17.8	69.2
3510	72.7	17.9	69.3
3510	73.1	18.2	69.6
3510	73.5	18.4	69.9
3510	73.8	18.6	70.1
3520	74.2	18.8	70.3
3520	74.5	19	70.5
3520	74.8	19.2	70.6
3520	75.1	19.5	70.7
3520	75.4	19.7	70.9
3530	75.7	20	71.1
3530	76.1	20.2	71.4
3530	76.5	20.5	71.7
3530	76.9	20.8	72
3530	77.2	21.1	72.1
3530	77.5	21.3	72.2
3540	77.9	21.7	72.5
3540	78.2	21.9	72.7
3540	78.5	22.2	72.7
3540	78.7	22.5	72.7
3540	79	22.9	72.9
3550	79.4	23.2	73.3
3550	79.8	23.6	73.6
3550	80.1	23.8	73.8
3550	80.5	24.3	74
3550	80.8	24.6	74.3
3560	81.1	25	74.6
3560	81.4	25.3	74.7
3560	81.7	25.7	74.8
3560	81.8	26	74.8
3560	81.9	26.4	74.8
3570	82.3	26.8	75.3
3570	82.9	27.5	76.1
3570	83.3	27.8	76.6
3570	83.6	28.1	76.7
3570	83.9	28.5	76.7
3580	84.1	29	76.9
3580	84.4	29.5	77.2
3580	84.7	29.9	77.6
3580	85	30.3	77.8
3580	85.1	30.7	77.8
3590	85.4	31.1	78
3590	85.9	31.8	78.8
3590	86.4	32.4	79.6
3590	86.7	32.8	79.9
3590	86.9	33.2	80
3590	87.2	33.8	80.2
3600	87.4	34.4	80.6
3600	87.8	34.9	81
3600	88.1	35.4	81.4
3600	88.4	36	81.8
3600	88.5	36.4	81.9
3610	88.7	37	82
3610	88.9	37.6	82.3
3610	89.1	38.1	82.6
3610	89.2	38.6	82.8
3610	89.4	39.3	83
3620	89.7	39.8	83.3
3620	90.1	40.4	83.9
3620	90.6	41	84.8
3620	91	41.6	85.5
3620	91.1	42.1	85.4
3630	91.1	42.6	85.2
3630	91.4	43.1	85.7
3630	91.9	43.9	86.9
3630	92.1	44.4	87.4
3630	92.2	45	87.3
3640	92.3	45.5	87.2
3640	92.4	46	87.3
3640	92.5	46.5	87.5
3640	92.6	47	87.6
3640	92.6	47.5	87.6
3640	92.5	48	87.2
3650	92.6	48.5	87.5
3650	93.1	49	88.7
3650	93.7	49.5	90
3650	93.7	49.9	90.2
3650	93.8	50.4	89.8
3660	93.9	50.9	89.9
3660	94.1	51.4	90.4
3660	94.3	51.8	90.6
3660	94.4	52.3	90.7
3660	94.4	52.7	90.7
3670	94.2	53.1	90.5
3670	94.3	53.6	90.7
3670	94.6	53.8	91.3
3670	94.5	54.3	91.7
3670	94.7	54.7	91.8
3680	95	55	92.4
3680	95.1	55.5	92.9
3680	95.4	55.9	93.1
3680	95.5	56.3	93
3680	95.5	56.8	92.8
3690	95.3	57.2	92.5
3690	95.3	57.5	92.6
3690	95.7	57.8	93.4
3690	96.1	58.1	94.4
3690	96.2	58.6	94.6
3700	96.3	59.1	94.5
3700	96.3	59.4	94.3
3700	96.3	59.8	94.3
3700	96.5	60	94.6
3700	96.7	60.4	95
3700	96.7	60.8	95
3710	96.5	61.2	94.5
3710	96.3	61.6	94.2
3710	96.5	61.8	94.6
3710	96.6	61.8	95.1
3710	96.6	62.3	95.2
3720	96.7	62.7	94.9
3720	96.8	63.1	94.9
3720	97	63.4	95.2
3720	97.1	63.6	95.5
3720	97.2	63.9	95.8
3730	97.4	64.1	96.1
3730	97.4	64.4	96.1
3730	97.3	64.9	95.6
3730	97.1	65.2	95.2
3730	97	65.4	95.4
3740	97.3	65.3	96
3740	97.2	65.7	96.2
3740	97.1	66.2	95.6
3740	96.9	66.6	95.1
3740	97	66.9	95.2
3750	97	66.8	95.4
3750	96.6	67.2	95
3750	96.4	67.6	94.8
3750	96.7	67.6	95.5
3750	97.1	67.9	96.3
3750	97.1	68.3	96
3760	97	68.7	95.5
3760	97.1	68.8	95.5
3760	97.2	68.9	95.8
3760	97.2	69.4	95.7
3760	97.2	69.8	95.4
3770	97.1	69.9	95.4
3770	97.2	70.1	95.6
3770	97.4	70.2	95.9
3770	97.5	70.5	96.1
3770	97.5	70.8	95.9
3780	97.5	71.2	95.6
3780	97.6	71.4	95.7
3780	97.7	71.4	96
3780	97.6	71.7	96
3780	97.6	72	95.9
3790	97.6	72.1	96
3790	97.7	72.3	96.1
3790	97.8	72.6	96.2
3790	97.8	72.8	96
3790	97.7	73.1	95.8
3800	97.7	73.3	95.7
3800	97.5	73.4	95.7
3800	97.4	73.8	95.8
3800	97.8	73.7	96.1
3800	97.8	73.7	96.5
3800	97.8	74.1	96.5
3810	98	74.1	96.7
3810	98.1	74.3	96.8
3810	98	74.8	96.5
3810	97.8	75.1	96.1
3810	97.9	75.3	96
3820	97.8	75.1	96.2
3820	97.7	75.5	96.3
3820	98	75.6	96.6
3820	98.1	75.5	97.1
3820	98	76	97.1
3830	98	76.2	96.7
3830	98	76.3	96.6
3830	98	76.6	96.5
3830	98	76.7	96.5
3830	97.9	77	96.4
3840	97.8	77.2	96.4
3840	97.9	77.3	96.7
3840	98.1	77.2	97.2
3840	98.3	77.5	97.5
3840	98.4	77.6	97.5
3850	98.4	77.9	97.3
3850	98.1	78.2	96.6
3850	97.7	78.6	95.9
3850	97.6	78.9	96
3850	98.1	78.3	97.2
3860	98.3	78.3	98.2
3860	98.4	78.8	98
3860	98.2	79.1	97.1
3860	98	79.4	96.5
3860	98.1	79.5	96.7
3860	98.2	79.5	97
3870	98.1	79.9	97.1
3870	98.2	80.3	97.1
3870	98.3	79.9	97.4
3870	98.4	80.3	97.7
3870	98.6	80.2	97.8
3880	98.4	80.6	97.4
3880	98.3	81	97.1
3880	98.3	80.9	97.1
3880	98.2	81.1	97.2
3880	98.3	81.5	97.4
3890	98.5	81.2	97.7
3890	98.4	81.6	97.6
3890	98.4	82	97.4
3890	98.5	81.8	97.5
3890	98.5	82	97.7
3900	98.3	82.4	97.4
3900	98.2	82.6	97
3900	98.1	82.6	97
3900	98.1	82.7	97.3
3900	98.3	82.7	97.8
3910	98.5	82.7	98.2
3910	98.6	83	98.2
3910	98.6	83.4	97.9
3910	98.5	83.6	97.7
3910	98.4	83.8	97.5
3910	98.4	84	97.5
3920	98.4	83.9	97.6
3920	98.5	84.1	97.9
3920	98.5	84.2	97.9
3920	98.4	84.5	97.7
3920	98.5	84.4	97.8
3930	98.5	84.5	97.9
3930	98.4	84.8	97.7
3930	98.4	84.9	97.7
3930	98.5	84.9	97.9
3930	98.6	85	98.1
3940	98.6	85.3	98.1
3940	98.6	85.4	97.9
3940	98.5	85.5	97.8
3940	98.5	85.5	97.9
3940	98.6	85.5	98
3950	98.6	85.7	98
3950	98.6	85.8	98
3950	98.6	85.9	98.1
3950	98.7	86	98.2
3950	98.7	86.1	98.2
3960	98.7	86.1	98.2
3960	98.7	86.1	98.2
3960	98.7	86.2	98.2
3960	98.7	86.3	98.2
3960	98.8	86.2	98.3
3960	98.8	86.3	98.3
3970	98.8	86.3	98.3
3970	98.8	86.3	98.3
3970	98.8	86.4	98.3
3970	98.7	86.4	98.3
3970	98.7	86.3	98.4
3980	98.8	86.3	98.4
3980	98.8	86.3	98.5
3980	98.8	86.3	98.5
3980	98.8	86.2	98.6
3980	98.8	86.3	98.6
3990	98.8	86.2	98.6
3990	98.8	86.2	98.6
3990	98.8	86.2	98.6
3990	98.8	86.2	98.7
3990	98.8	86.1	98.8
4000	98.8	86.1	98.8
4000	98.9	86	98.8
4000	98.9	86	98.9

## Sheet: Fig. 2i
	Absorbance of MB
Radiation dose (Gy)	Vehicle			GdCl3			GGd-NCPs			aAGd-NWs
0	1.05	0.94	1.01	1	1.02	0.98	1.06	0.94	1	1	1.04	0.96
5	1.02	0.94	0.98	0.95	0.99	0.96	1.02	0.93	0.96	0.97	0.98	0.93
10	0.99	0.93	0.98	0.95	0.94	0.9	0.95	0.91	0.93	0.91	0.95	0.9
15	0.96	0.93	0.97	0.89	0.92	0.85	0.92	0.87	0.9	0.88	0.92	0.86
20	0.95	0.92	0.96	0.86	0.89	0.82	0.86	0.85	0.86	0.85	0.87	0.82

## Sheet: Fig. 2j
(j) Release profile of ara-AMP from aAGd-NWs in HEPES buffer containing 10% serum at different pH values (7.4, 6.0, 5.0) in vitro
Time (h)	pH = 7.4			pH = 6.0			pH = 5.0
0	0	0	0	0	0	0	0	0	0
2	2.44746	2.76549	2.80697	15.148	9.77904	8.54895	17.2221	16.7727	17.388
6	3.26438	4.37942	3.65597	17.9411	14.8418	22.4992	22.6645	21.5312	30.3308
12	6.25	5.67	4.26	23.1333	18.7412	25.4809	36.3902	30.4895	39.5285
24	8.46	6.25	5.36	38.0816	28.1665	35.6485	45.521	61.7976	52.9107
48	9.15	7.28	6.56	42.1142	51.1117	45.8263	62.5968	78.615	75.5044
72	9.67	8.67	7.25	53.7533	62.9884	58.1361	96.8482	85.5144	91.6527

## Sheet: Fig. 3a
CD	Circular Dichroism (mdeg)
Wavelength (nm)	Vehicle	aAGd-NWs+Vehicle
900	-7.00875	-2.13999
899.9	-7.67888	-2.87426
899.8	-8.06929	-3.61455
899.7	-8.63339	-4.43912
899.6	-9.04317	-4.96987
899.5	-8.9986	-5.28006
899.4	-8.81336	-5.23992
899.3	-8.94514	-5.35458
899.2	-9.16928	-6.01924
899.1	-9.33278	-7.26314
899	-8.79592	-8.17126
898.9	-7.73248	-8.1111
898.8	-7.25634	-7.96122
898.7	-7.55246	-7.91149
898.6	-7.42371	-7.98075
898.5	-7.35873	-7.96365
898.4	-7.69083	-7.138
898.3	-7.59936	-6.60925
898.2	-7.20658	-6.31699
898.1	-7.34717	-5.79391
898	-7.33726	-4.71299
897.9	-6.64124	-3.22494
897.8	-5.97597	-2.54018
897.7	-5.46086	-2.51612
897.6	-4.69627	-2.22805
897.5	-4.16065	-1.12971
897.4	-3.70361	-0.0442688
897.3	-4.05006	0.571594
897.2	-5.70974	0.705917
897.1	-6.77444	1.16992
897	-7.56898	1.1264
896.9	-8.45006	0.63381
896.8	-8.10459	0.38855
896.7	-8.3142	0.023172
896.6	-8.44423	0.022995
896.5	-7.50291	0.441309
896.4	-7.0291	0.29176
896.3	-7.37906	-0.667535
896.2	-7.89631	-1.67551
896.1	-7.69752	-1.90316
896	-8.53069	-2.65667
895.9	-9.19403	-3.22992
895.8	-9.18527	-3.88815
895.7	-8.59087	-3.64287
895.6	-7.31257	-3.09775
895.5	-5.72079	-3.40292
895.4	-4.05758	-4.03018
895.3	-2.38385	-4.26768
895.2	-1.18904	-4.04933
895.1	-0.513318	-4.57855
895	0.348703	-5.27825
894.9	-0.240833	-6.43893
894.8	-1.39344	-7.6577
894.7	-1.74663	-7.93665
894.6	-1.37831	-7.75795
894.5	-1.47357	-7.35809
894.4	-1.05144	-6.68645
894.3	-0.221341	-6.44501
894.2	-0.234644	-5.97703
894.1	-0.0695129	-6.22642
894	-1.06474	-7.04937
893.9	-2.11437	-7.70944
893.8	-3.7534	-8.81334
893.7	-4.98431	-9.37574
893.6	-5.81104	-10.2219
893.5	-5.75945	-9.99969
893.4	-5.1576	-8.94092
893.3	-4.78424	-8.03326
893.2	-3.35313	-5.58911
893.1	-1.91945	-3.17265
893	-1.10396	-1.46497
892.9	-0.943048	-1.34807
892.8	-0.608939	-2.04918
892.7	-0.409143	-1.20129
892.6	0.347061	-0.407046
892.5	0.648376	0.164047
892.4	0.406961	0.510922
892.3	0.134991	0.517694
892.2	0.860699	1.18025
892.1	2.38313	2.66136
892	3.72791	3.84701
891.9	4.11014	4.87574
891.8	3.56497	3.86768
891.7	1.76068	2.27312
891.6	1.41914	1.09149
891.5	1.41842	-0.550378
891.4	0.799771	-2.32324
891.3	0.51568	-2.89644
891.2	0.407794	-2.57139
891.1	0.658191	-1.88822
891	1.46229	-1.05447
890.9	1.64834	-0.649814
890.8	1.66664	-0.570081
890.7	2.94695	0.490845
890.6	3.94209	2.25702
890.5	4.29422	3.24887
890.4	3.83602	3.35878
890.3	3.79112	3.83737
890.2	3.90822	4.42535
890.1	3.89456	5.12592
890	4.54279	5.70161
889.9	3.98069	5.77236
889.8	3.86927	6.66143
889.7	3.45047	6.50341
889.6	3.47268	6.22285
889.5	2.50882	4.71001
889.4	1.43477	3.63514
889.3	0.262753	1.90765
889.2	-0.738016	0.919965
889.1	-2.24828	-0.183157
889	-3.61407	-2.20786
888.9	-4.18741	-4.44214
888.8	-4.34342	-5.93823
888.7	-4.86365	-6.80059
888.6	-5.78314	-7.74917
888.5	-6.154	-7.51892
888.4	-5.6059	-6.13694
888.3	-4.82721	-4.21976
888.2	-5.11471	-3.99314
888.1	-5.87296	-4.24686
888	-5.96477	-4.26911
887.9	-6.25134	-4.52147
887.8	-4.78987	-3.43006
887.7	-4.10808	-3.29574
887.6	-3.11183	-2.83058
887.5	-1.57902	-1.40854
887.4	-0.596539	-0.140506
887.3	-0.276794	1.56527
887.2	0.0148865	2.85093
887.1	-0.810211	3.18402
887	-1.39084	2.94894
886.9	-2.04769	2.33113
886.8	-2.53745	2.26148
886.7	-3.05686	1.84576
886.6	-3.78505	0.681094
886.5	-3.05203	0.379422
886.4	-2.88472	0.115433
886.3	-3.00566	-0.526547
886.2	-4.45531	-1.00249
886.1	-6.8468	-2.06823
886	-7.07161	-1.86041
885.9	-7.66021	-2.45215
885.8	-8.71385	-3.91071
885.7	-8.91682	-4.64068
885.6	-10.1624	-5.27084
885.5	-10.8562	-5.02685
885.4	-10.2719	-4.23131
885.3	-9.13015	-2.77411
885.2	-8.26118	-2.18083
885.1	-8.14254	-3.05773
885	-7.44355	-2.71938
884.9	-7.15816	-2.02639
884.8	-7.17926	-1.86746
884.7	-6.7604	-1.70139
884.6	-6.64214	-1.22985
884.5	-6.31527	-1.51588
884.4	-5.67367	-1.00388
884.3	-5.88095	-1.16288
884.2	-5.455	-1.12269
884.1	-4.43663	-0.568967
884	-3.58143	-0.252802
883.9	-1.97877	-0.0493469
883.8	-0.882404	-0.623431
883.7	-0.523322	-0.853522
883.6	-0.787488	-0.544901
883.5	-1.36355	-0.854294
883.4	-1.6385	-0.805261
883.3	-1.83099	-1.67598
883.2	-2.68575	-2.9312
883.1	-3.47826	-3.67848
883	-4.05801	-3.68303
882.9	-3.94266	-3.96113
882.8	-3.7864	-3.90438
882.7	-4.14563	-3.56288
882.6	-5.20969	-3.4676
882.5	-5.63503	-2.93483
882.4	-5.77581	-3.38266
882.3	-5.30598	-3.11933
882.2	-5.69777	-2.75371
882.1	-5.80329	-3.4784
882	-5.41857	-4.40982
881.9	-4.28113	-4.85894
881.8	-3.22281	-5.57003
881.7	-2.79184	-6.38401
881.6	-1.88557	-5.70835
881.5	-0.130716	-3.4545
881.4	0.486108	-1.80687
881.3	1.4765	-0.739316
881.2	3.01879	0.888834
881.1	3.4517	1.3463
881	3.95351	1.6423
880.9	4.78409	1.79925
880.8	5.38111	2.25894
880.7	5.31551	2.74303
880.6	5.03431	2.14317
880.5	5.77687	2.86599
880.4	5.953	3.63887
880.3	5.83969	3.44435
880.2	5.30799	4.19113
880.1	5.40075	5.98464
880	5.15674	7.94383
879.9	4.50361	7.86161
879.8	3.94624	6.62702
879.7	5.54152	6.95625
879.6	5.92227	6.64548
879.5	6.34088	6.52764
879.4	6.54051	6.42826
879.3	6.85899	6.41016
879.2	7.18133	6.80956
879.1	6.49892	6.55654
879	5.99697	6.50371
878.9	4.73777	5.79893
878.8	3.46631	4.36045
878.7	3.00896	4.12574
878.6	2.47651	3.57619
878.5	2.15357	2.93525
878.4	1.28938	1.59113
878.3	0.67771	0.0347046
878.2	0.314978	-0.819894
878.1	-0.773526	-1.40675
878	-2.93916	-2.03927
877.9	-4.78844	-2.20624
877.8	-5.96845	-1.95759
877.7	-6.41169	-1.25235
877.6	-6.26885	-0.99899
877.5	-5.76345	-0.541437
877.4	-4.78861	0.178058
877.3	-3.57487	1.60819
877.2	-1.58098	3.72934
877.1	-0.0819946	5.81403
877	0.353174	6.45046
876.9	0.877814	6.72648
876.8	1.76764	7.78452
876.7	3.26965	9.14241
876.6	5.03766	11.5131
876.5	6.32783	13.6642
876.4	7.66634	15.0434
876.3	8.72432	15.2984
876.2	9.51152	15.0539
876.1	10.334	14.5777
876	9.92201	13.2249
875.9	9.47345	12.1775
875.8	8.73988	11.78
875.7	8.25988	11.3687
875.6	7.16539	9.5036
875.5	5.69796	7.70127
875.4	4.65652	6.41027
875.3	3.87605	6.04943
875.2	3.33549	5.59076
875.1	2.30864	4.01576
875	1.42939	2.11205
874.9	0.825067	0.114999
874.8	0.851712	-1.10216
874.7	0.801315	-1.89845
874.6	1.4207	-2.08622
874.5	1.69	-1.64403
874.4	1.60921	-1.66418
874.3	1.67144	-0.994547
874.2	2.38856	0.778983
874.1	2.96808	0.986673
874	3.58849	2.10148
873.9	4.61471	4.17267
873.8	4.8302	5.46303
873.7	4.90269	6.60066
873.6	5.19562	8.00068
873.5	5.3725	9.25271
873.4	6.22402	11.2867
873.3	6.18802	13.4638
873.2	5.11459	14.2483
873.1	4.10013	14.3384
873	3.70934	14.565
872.9	3.87144	14.8239
872.8	4.5081	14.318
872.7	5.79404	15.2774
872.6	5.98755	15.2972
872.5	5.11682	14.0004
872.4	3.69731	13.1489
872.3	2.45973	11.3998
872.2	1.48139	10.4109
872.1	1.55131	10.4993
872	1.91249	10.2929
871.9	2.62219	9.58004
871.8	3.22156	8.65429
871.7	3.24575	7.09695
871.6	3.50329	5.37179
871.5	3.88157	3.82365
871.4	3.59404	2.95941
871.3	3.46978	2.83037
871.2	3.53348	3.00536
871.1	3.45957	3.34338
871	2.78907	2.85697
870.9	2.01089	2.628
870.8	1.40281	2.52724
870.7	1.42487	2.31884
870.6	1.48954	2.06395
870.5	1.15402	0.689535
870.4	1.01891	-0.771899
870.3	0.606464	-1.99923
870.2	0.0600586	-2.85947
870.1	-0.792612	-3.69843
870	-0.733627	-3.33208
869.9	-0.150684	-2.28488
869.8	0.12933	-1.69939
869.7	-0.0570129	-1.8428
869.6	-1.45738	-3.24459
869.5	-3.55451	-4.8781
869.4	-4.84873	-6.58269
869.3	-5.18406	-8.29297
869.2	-4.15452	-9.61785
869.1	-2.73206	-10.115
869	-2.22692	-10.9045
868.9	-1.72532	-10.938
868.8	-1.51601	-9.83353
868.7	-1.53299	-8.9549
868.6	-1.49958	-8.23753
868.5	-1.48941	-7.56407
868.4	-1.15802	-6.7813
868.3	-1.90982	-7.25188
868.2	-2.38995	-7.41063
868.1	-1.76325	-6.6198
868	-0.31839	-5.65609
867.9	1.36974	-4.23445
867.8	2.53023	-2.5311
867.7	2.75009	-1.49779
867.6	2.48279	0.199985
867.5	2.40282	1.78208
867.4	2.43729	3.68354
867.3	2.62337	5.56929
867.2	2.83129	6.90533
867.1	2.39398	7.37121
867	2.23222	7.72512
866.9	2.28972	8.07607
866.8	1.99791	7.59484
866.7	1.74832	7.54094
866.6	1.09118	7.81278
866.5	0.511908	7.46643
866.4	-0.390704	7.05976
866.3	-1.46577	7.08333
866.2	-1.43841	7.42446
866.1	-0.609549	7.90359
866	-0.213049	8.29692
865.9	0.5155	8.4234
865.8	0.127319	7.51039
865.7	0.0409668	7.05977
865.6	-0.448398	6.46805
865.5	-0.972684	5.547
865.4	-1.22544	5.08817
865.3	-2.12517	4.5457
865.2	-3.176	3.71466
865.1	-4.10109	3.22805
865	-4.96783	1.64599
864.9	-5.25127	0.453189
864.8	-5.5747	-0.577429
864.7	-5.78321	-1.44568
864.6	-6.5092	-2.45013
864.5	-7.29761	-3.70638
864.4	-7.54535	-4.02496
864.3	-6.85695	-3.61592
864.2	-6.72256	-2.94598
864.1	-6.65392	-2.44422
864	-6.55085	-2.22369
863.9	-5.86604	-1.99859
863.8	-5.54563	-2.34728
863.7	-4.79167	-2.34829
863.6	-4.21762	-2.37829
863.5	-3.8356	-1.76695
863.4	-2.97139	-0.68092
863.3	-2.05602	1.06952
863.2	-1.42109	2.53969
863.1	-1.39172	3.43325
863	-1.63206	3.72854
862.9	-1.46256	3.9194
862.8	-1.57856	4.00725
862.7	-2.2597	3.47826
862.6	-3.22611	2.39782
862.5	-3.27174	1.65869
862.4	-3.43007	0.959897
862.3	-2.98893	0.788574
862.2	-2.5434	0.628458
862.1	-2.20668	0.596274
862	-1.81311	0.750024
861.9	-1.25091	1.16977
861.8	-0.576871	1.37426
861.7	-0.396442	1.48094
861.6	-0.304257	1.484
861.5	-0.203751	1.03197
861.4	0.410794	1.04382
861.3	1.47868	1.33623
861.2	1.96797	1.86626
861.1	1.99531	1.85993
861	1.84369	1.84485
860.9	1.4995	1.54899
860.8	0.974637	1.35318
860.7	0.836926	1.38788
860.6	0.15726	1.23977
860.5	0.165982	1.5208
860.4	0.228104	1.69668
860.3	0.132629	1.37948
860.2	-0.26282	1.25748
860.1	-0.960254	0.504327
860	-1.285	0.0478333
859.9	-1.0865	-0.121121
859.8	-1.38398	-0.337372
859.7	-1.80401	-0.94776
859.6	-2.13577	-1.31353
859.5	-1.76119	-1.24721
859.4	-0.978854	-1.11887
859.3	-0.192493	-1.22264
859.2	0.075	-1.28498
859.1	0.401871	-1.58625
859	0.647781	-1.84546
858.9	0.814941	-2.22653
858.8	0.953281	-2.54381
858.7	0.697345	-2.48441
858.6	0.496658	-2.5115
858.5	0.659888	-2.64356
858.4	1.41842	-2.34725
858.3	1.6738	-2.51739
858.2	2.11832	-2.47691
858.1	2.86326	-2.08543
858	3.2351	-1.92684
857.9	3.19317	-1.79308
857.8	3.01324	-1.8434
857.7	2.79924	-1.76696
857.6	3.01699	-1.62637
857.5	2.94375	-1.4337
857.4	2.63456	-1.50497
857.3	2.47453	-1.36405
857.2	2.12527	-1.15801
857.1	1.82555	-0.955212
857	1.88069	-0.787289
856.9	1.83524	-0.918243
856.8	1.69588	-0.757599
856.7	1.39507	-0.329739
856.6	1.00427	0.0871887
856.5	0.653043	0.628098
856.4	0.312775	1.16471
856.3	0.181104	1.61057
856.2	0.260962	1.79893
856.1	0.0734497	1.6029
856	-0.161066	1.40524
855.9	-0.386359	1.43757
855.8	0.0598358	1.62567
855.7	0.418884	1.51343
855.6	0.650851	1.46879
855.5	1.06613	1.29551
855.4	1.21143	0.857327
855.3	1.53354	0.736398
855.2	1.50284	0.67764
855.1	1.41205	0.402786
855	1.33479	0.292053
854.9	1.01661	0.0700653
854.8	0.843008	-0.251386
854.7	1.12302	-0.30058
854.6	1.30229	-0.382813
854.5	1.33317	-0.368762
854.4	1.3043	0.0430267
854.3	1.38463	0.274664
854.2	1.34522	0.443286
854.1	1.09141	0.623663
854	0.957602	0.943637
853.9	0.853976	1.26348
853.8	0.769962	1.62146
853.7	0.60907	1.75944
853.6	0.451367	1.95313
853.5	0.453027	2.1498
853.4	0.648425	2.30598
853.3	0.934967	2.06494
853.2	1.16215	2.04702
853.1	1.19547	2.06996
853	1.3389	1.90948
852.9	1.12982	1.49152
852.8	1.04345	1.02074
852.7	1.06018	0.712729
852.6	1.07224	0.578253
852.5	0.823166	0.216968
852.4	0.537408	-0.0190002
852.3	-0.00594482	-0.410275
852.2	-0.153806	-0.446619
852.1	-0.154044	-0.226688
852	-0.0737396	-0.0410309
851.9	-0.106247	-0.0311462
851.8	-0.549506	-0.170981
851.7	-1.29978	-0.410208
851.6	-1.87832	-0.767285
851.5	-2.29047	-1.23837
851.4	-3.04262	-1.90889
851.3	-3.58577	-2.14054
851.2	-4.01512	-2.10238
851.1	-4.18246	-2.07862
851	-4.15128	-1.65251
850.9	-4.42554	-1.72134
850.8	-4.55899	-1.87656
850.7	-4.6105	-2.00338
850.6	-4.50055	-2.02462
850.5	-4.62402	-1.92406
850.4	-4.90103	-2.11454
850.3	-4.87592	-2.26017
850.2	-4.6282	-2.43102
850.1	-4.0747	-2.65015
850	-3.40728	-2.80356
849.9	-2.93691	-2.6936
849.8	-2.57219	-2.60598
849.7	-1.99873	-2.13588
849.6	-1.15571	-1.06631
849.5	-0.453088	-0.271262
849.4	-0.28009	-0.122659
849.3	-0.239969	-0.139453
849.2	0.088974	-0.217645
849.1	0.359235	-0.168701
849	0.63847	-0.2741
848.9	0.591489	-0.508112
848.8	0.611069	-0.831714
848.7	0.791537	-0.683752
848.6	0.736298	-0.727133
848.5	0.826379	-0.689444
848.4	1.29218	0.00235291
848.3	1.37941	0.375339
848.2	1.30899	0.146912
848.1	1.1506	0.0788544
848	0.548865	-0.434048
847.9	-0.52579	-1.54179
847.8	-1.17681	-1.89106
847.7	-1.46032	-1.9211
847.6	-1.5733	-1.8628
847.5	-1.48139	-1.30295
847.4	-1.44805	-0.927206
847.3	-1.36013	-0.326688
847.2	-1.22123	-0.110077
847.1	-1.33318	-0.230518
847	-1.49103	-0.273688
846.9	-1.72133	-0.190594
846.8	-2.12276	-0.234042
846.7	-2.52571	-0.572226
846.6	-2.59764	-0.707117
846.5	-2.25595	-0.292484
846.4	-1.84309	-0.083313
846.3	-1.3144	0.0419617
846.2	-0.671948	0.182925
846.1	-0.258887	0.0918854
846	-0.100754	-0.233496
845.9	-0.185245	-0.39614
845.8	-0.326367	-0.728079
845.7	-0.033609	-1.08651
845.6	0.175177	-1.57878
845.5	0.344226	-1.77799
845.4	0.668539	-1.7952
845.3	0.911978	-1.83581
845.2	1.22154	-1.92665
845.1	1.44924	-1.90077
845	1.48252	-1.80756
844.9	1.67727	-1.61315
844.8	1.74286	-1.458
844.7	1.80964	-1.21156
844.6	2.02502	-0.886206
844.5	2.20724	-0.566391
844.4	2.2311	-0.176636
844.3	2.15865	0.0969757
844.2	2.2065	0.269891
844.1	2.22009	0.555038
844	1.95189	0.68555
843.9	1.96736	0.836322
843.8	2.16029	0.999084
843.7	2.30645	1.1037
843.6	2.3799	1.06712
843.5	2.32296	1.10018
843.4	2.36971	1.2426
843.3	2.36137	1.34897
843.2	2.22448	1.42334
843.1	2.05151	1.36181
843	1.9384	1.36361
842.9	1.79615	1.33387
842.8	1.62101	1.2297
842.7	1.63777	1.08575
842.6	1.76327	0.976877
842.5	1.85227	0.863727
842.4	1.71499	0.605011
842.3	1.52549	0.770239
842.2	1.19007	0.932245
842.1	0.650763	0.960779
842	0.162549	0.924652
841.9	-0.0425476	1.05197
841.8	-0.094812	1.07971
841.7	-0.0999359	0.969379
841.6	-0.137274	0.763574
841.5	-0.177078	0.717047
841.4	-0.268555	0.717361
841.3	-0.392123	0.62699
841.2	-0.551358	0.53378
841.1	-0.796579	0.422733
841	-1.06565	0.371939
840.9	-1.40195	0.256812
840.8	-1.63925	0.0715454
840.7	-1.70428	-0.00779114
840.6	-1.69914	-0.314853
840.5	-1.73136	-0.521536
840.4	-1.5841	-0.719275
840.3	-1.50861	-0.837112
840.2	-1.54629	-0.902933
840.1	-1.55161	-0.967181
840	-1.51736	-0.930209
839.9	-1.39316	-0.867404
839.8	-1.24207	-0.867938
839.7	-1.17141	-0.979547
839.6	-1.20854	-1.06606
839.5	-1.22929	-1.19735
839.4	-1.2415	-1.1627
839.3	-1.00144	-0.909665
839.2	-0.707742	-0.545615
839.1	-0.600656	-0.23811
839	-0.557004	-0.139352
838.9	-0.610046	-0.173221
838.8	-0.65947	-0.221066
838.7	-0.77457	-0.275809
838.6	-0.770618	-0.356805
838.5	-0.821542	-0.346423
838.4	-0.861511	-0.202328
838.3	-0.93548	-0.128806
838.2	-1.062	-0.165671
838.1	-1.14415	-0.143033
838	-1.18344	-0.111203
837.9	-1.06325	0.0166595
837.8	-0.712942	0.220584
837.7	-0.43923	0.0877564
837.6	-0.480936	-0.316647
837.5	-0.706903	-0.638559
837.4	-0.856314	-0.941809
837.3	-0.835706	-1.13841
837.2	-0.594839	-1.26626
837.1	-0.199585	-1.13448
837	0.302856	-0.908136
836.9	0.803589	-0.936313
836.8	1.33619	-1.03868
836.7	1.52402	-1.24609
836.6	1.43526	-1.40599
836.5	1.47241	-1.42059
836.4	1.52856	-1.42881
836.3	1.4988	-1.83474
836.2	1.25168	-2.38443
836.1	1.1192	-2.70425
836	1.21585	-2.57523
835.9	1.28314	-2.4048
835.8	1.2611	-2.50288
835.7	1.12054	-2.84048
835.6	0.923996	-3.19916
835.5	0.594717	-3.47154
835.4	0.302429	-3.66158
835.3	-0.176053	-3.7922
835.2	-0.712476	-3.88279
835.1	-1.21803	-3.84464
835	-1.70565	-3.52911
834.9	-2.03043	-3.41643
834.8	-2.48454	-4.0904
834.7	-2.66966	-4.28564
834.6	-2.68149	-4.23333
834.5	-2.86366	-4.49589
834.4	-2.94599	-5.00938
834.3	-3.02133	-5.26801
834.2	-3.03151	-5.35126
834.1	-2.72799	-4.8176
834	-2.55876	-4.02061
833.9	-2.4912	-3.43189
833.8	-2.35149	-3.18335
833.7	-2.31154	-3.0369
833.6	-1.73466	-2.79673
833.5	-1.16824	-2.33006
833.4	-0.865509	-2.06719
833.3	0.0435699	-1.92589
833.2	0.802374	-1.55813
833.1	1.32821	-0.872787
833	1.29428	-0.80517
832.9	1.44225	-0.473605
832.8	1.55552	0.315973
832.7	1.26434	0.753232
832.6	1.24048	0.90372
832.5	1.12316	0.553818
832.4	1.2517	0.081073
832.3	1.74281	-0.322656
832.2	2.38062	-0.21564
832.1	2.3136	-0.284204
832	2.00431	-0.635999
831.9	1.52072	-0.648392
831.8	1.20811	-0.857251
831.7	1.4366	-0.967224
831.6	1.34625	-0.892636
831.5	0.926459	-1.18792
831.4	0.721509	-1.4269
831.3	0.765244	-1.19027
831.2	0.657306	-0.970309
831.1	0.616611	-0.924246
831	0.702176	-1.06957
830.9	1.09	-0.969305
830.8	1.60613	-0.338849
830.7	2.02922	-0.0896942
830.6	1.8541	-0.17804
830.5	1.51643	-0.460999
830.4	1.76163	-0.603976
830.3	2.03193	-0.577188
830.2	1.62159	-1.03043
830.1	1.17715	-1.47972
830	0.545914	-2.19916
829.9	0.119495	-2.55476
829.8	0.101651	-2.46478
829.7	0.17789	-2.48203
829.6	0.662073	-2.44252
829.5	1.25965	-2.34158
829.4	1.71992	-2.08668
829.3	1.65723	-1.75244
829.2	1.60074	-1.59774
829.1	1.08093	-1.87486
829	0.725977	-1.96233
828.9	0.81998	-1.91977
828.8	0.786356	-1.75749
828.7	0.966122	-1.13215
828.6	0.99285	-0.963696
828.5	1.28563	-0.78649
828.4	1.42981	-0.872849
828.3	1.76825	-1.00037
828.2	2.04885	-0.914029
828.1	2.15695	-0.845868
828	1.87554	-0.855154
827.9	1.33919	-1.27969
827.8	0.570239	-1.90607
827.7	-0.110266	-2.50201
827.6	-0.863223	-2.96064
827.5	-1.67873	-3.458
827.4	-2.27923	-3.63152
827.3	-3.04755	-3.8867
827.2	-3.58202	-4.19178
827.1	-3.99608	-4.88809
827	-4.04201	-5.33467
826.9	-4.04632	-5.57459
826.8	-4.01017	-5.62799
826.7	-4.01998	-5.49712
826.6	-3.95995	-5.04455
826.5	-3.71524	-4.82962
826.4	-3.22273	-4.49583
826.3	-2.99111	-4.29692
826.2	-2.80705	-4.09785
826.1	-2.79206	-3.71491
826	-2.29679	-3.01847
825.9	-1.78414	-2.38229
825.8	-1.26238	-1.72997
825.7	-0.603836	-1.32505
825.6	-0.08703	-0.84986
825.5	0.217435	-0.347601
825.4	0.658096	0.121228
825.3	0.613474	-0.155386
825.2	0.488257	-0.303012
825.1	-0.0114532	-0.44697
825	-0.508136	-0.272559
824.9	-1.10061	-0.532297
824.8	-1.38357	-0.716101
824.7	-1.7032	-0.913025
824.6	-1.55169	-0.988538
824.5	-1.28339	-0.955295
824.4	-0.927362	-1.12772
824.3	-0.853275	-1.41475
824.2	-1.12199	-1.8007
824.1	-1.47277	-2.08485
824	-1.84955	-2.31672
823.9	-1.65295	-2.29566
823.8	-1.53412	-2.24356
823.7	-1.46343	-1.8906
823.6	-1.50764	-1.26712
823.5	-0.936823	-0.553717
823.4	0.0436951	0.13627
823.3	0.464636	0.257251
823.2	0.517783	0.558557
823.1	0.399332	1.05326
823	0.471292	1.52677
822.9	0.681961	2.11297
822.8	1.00845	2.80202
822.7	1.36757	3.5071
822.6	1.83861	4.14622
822.5	2.66507	4.85479
822.4	3.29673	5.502
822.3	3.59765	5.87768
822.2	3.25269	5.79808
822.1	3.08679	5.8252
822	3.07379	5.60264
821.9	3.03879	5.12997
821.8	2.91132	4.55602
821.7	2.32956	3.82322
821.6	1.86233	3.12619
821.5	1.83832	2.40653
821.4	1.38736	1.64739
821.3	0.993237	1.1702
821.2	0.452319	0.42771
821.1	0.138284	-0.402997
821	0.107236	-0.974289
820.9	-0.126004	-1.75921
820.8	-0.407877	-2.37912
820.7	-0.738001	-2.51816
820.6	-0.538724	-2.39082
820.5	-0.189438	-2.21101
820.4	-0.17738	-2.04265
820.3	-0.258575	-1.74269
820.2	-0.339923	-1.27595
820.1	-0.376874	-0.591565
820	0.0652466	-0.0134583
819.9	0.417667	0.685553
819.8	0.499017	1.16175
819.7	0.678207	1.63027
819.6	0.870023	1.81849
819.5	0.772119	2.31254
819.4	0.266516	2.42321
819.3	-0.22132	2.3783
819.2	-0.309677	2.49788
819.1	-0.478803	2.27801
819	-0.704288	1.6973
818.9	-0.905975	1.3298
818.8	-0.870844	1.08514
818.7	-0.584332	0.730975
818.6	-0.395132	0.580844
818.5	-0.278436	0.249774
818.4	-0.277841	-0.0825775
818.3	-0.503159	-0.401932
818.2	-0.584619	-0.755542
818.1	-0.566647	-1.05564
818	-0.357129	-1.16617
817.9	-0.143884	-1.59483
817.8	0.279947	-2.0468
817.7	0.479852	-2.27737
817.6	0.613654	-2.4518
817.5	0.541266	-2.70147
817.4	0.919214	-2.8235
817.3	1.31432	-2.61308
817.2	1.17432	-2.44357
817.1	0.695673	-2.33467
817	-0.057666	-2.47687
816.9	-0.644925	-3.03069
816.8	-1.21073	-3.64978
816.7	-1.35626	-3.9593
816.6	-1.4958	-4.03875
816.5	-1.51744	-4.00112
816.4	-1.55344	-3.84493
816.3	-1.68867	-3.8582
816.2	-2.04973	-3.76188
816.1	-2.35137	-3.48804
816	-2.68971	-3.25201
815.9	-2.83465	-2.97733
815.8	-2.98638	-2.74174
815.7	-3.37365	-2.4256
815.6	-3.77215	-2.3558
815.5	-4.02054	-2.40349
815.4	-4.0438	-2.25999
815.3	-4.1285	-2.23417
815.2	-4.16254	-1.98672
815.1	-4.07901	-1.44045
815	-4.04612	-1.16436
814.9	-3.88035	-1.05208
814.8	-3.62901	-0.95368
814.7	-3.45431	-0.831934
814.6	-3.35848	-0.588486
814.5	-3.08718	-0.454495
814.4	-2.86228	-0.48826
814.3	-2.42781	-0.690961
814.2	-1.8963	-0.767706
814.1	-1.40998	-0.993347
814	-1.12528	-1.30464
813.9	-1.00917	-1.70391
813.8	-0.851691	-1.7174
813.7	-0.572308	-1.53329
813.6	0.0426117	-0.971759
813.5	0.374191	-0.567261
813.4	0.816168	-0.163898
813.3	1.07199	0.11123
813.2	0.950427	0.185092
813.1	0.744855	0.171069
813	0.522122	-0.124023
812.9	0.421567	-0.298074
812.8	0.224881	-0.565308
812.7	-0.0244904	-0.889114
812.6	-0.23085	-1.06884
812.5	-0.406491	-1.11149
812.4	-0.445197	-0.967984
812.3	-0.147263	-0.617468
812.2	0.162143	-0.485599
812.1	0.368842	-0.565704
812	0.605749	-0.406042
811.9	1.04754	-0.321793
811.8	0.929279	-0.638651
811.7	0.666565	-1.22288
811.6	0.257419	-1.43025
811.5	-0.149667	-1.7032
811.4	-0.352786	-1.89801
811.3	-0.326193	-1.76856
811.2	-0.33475	-1.7625
811.1	-0.239127	-1.48748
811	-0.000842285	-0.762048
810.9	-0.325189	-0.291016
810.8	-0.397055	0.309174
810.7	-0.844522	0.420679
810.6	-1.32653	0.468469
810.5	-1.53394	0.702597
810.4	-1.6249	0.720093
810.3	-2.02221	0.399286
810.2	-2.50681	-0.113199
810.1	-2.61858	-0.157794
810	-2.72827	-0.35968
809.9	-2.50966	-0.491959
809.8	-1.94249	-0.180099
809.7	-1.44957	0.0284302
809.6	-1.24448	0.0804871
809.5	-1.34714	0.267651
809.4	-1.67717	0.153885
809.3	-1.81549	0.061319
809.2	-1.91697	-0.0963257
809.1	-1.91663	-0.160928
809	-1.99656	-0.137399
808.9	-1.8571	-0.0787231
808.8	-1.96596	-0.196179
808.7	-2.20431	-0.502594
808.6	-2.33135	-0.522034
808.5	-2.59931	-0.799954
808.4	-2.68097	-0.924298
808.3	-2.42695	-0.709729
808.2	-2.25245	-0.617483
808.1	-2.45486	-0.569168
808	-2.46733	-0.349912
807.9	-2.20448	0.0336822
807.8	-1.58559	0.427756
807.7	-1.0059	0.563956
807.6	-0.541183	0.495114
807.5	-0.270322	0.272763
807.4	0.0680267	0.0857178
807.3	0.583682	0.156082
807.2	1.01593	0.241565
807.1	1.17704	0.267035
807	1.41548	0.410654
806.9	1.648	0.716907
806.8	1.98154	1.10745
806.7	2.10378	1.15809
806.6	2.1007	1.15829
806.5	1.96996	1.05754
806.4	1.7035	0.730664
806.3	1.11296	0.309949
806.2	0.531226	-0.0678711
806.1	-0.0476318	-0.465738
806	-0.697174	-0.632361
805.9	-1.29303	-0.5733
805.8	-1.98756	-0.396039
805.7	-2.66275	-0.45795
805.6	-3.33246	-0.571133
805.5	-3.66129	-0.561746
805.4	-3.5819	-0.520544
805.3	-3.32994	-0.395508
805.2	-3.28507	-0.465976
805.1	-3.50302	-0.466745
805	-3.71086	-0.3853
804.9	-3.45909	-0.312509
804.8	-3.42191	-0.39418
804.7	-3.46912	-0.704819
804.6	-3.28412	-0.831369
804.5	-3.21732	-1.21749
804.4	-3.02522	-1.27537
804.3	-2.82001	-1.52073
804.2	-2.40624	-1.72031
804.1	-1.91134	-1.62282
804	-1.64264	-1.58971
803.9	-1.69491	-1.70702
803.8	-1.97224	-1.87079
803.7	-2.02252	-1.91227
803.6	-1.88729	-1.87381
803.5	-1.81498	-1.64377
803.4	-1.45459	-1.36407
803.3	-1.44098	-1.11718
803.2	-1.67954	-1.02575
803.1	-1.54754	-0.835376
803	-1.1798	-0.700259
802.9	-0.999802	-0.751828
802.8	-0.850885	-0.570663
802.7	-0.607672	-0.250385
802.6	-0.295355	0.217035
802.5	-0.391275	0.323605
802.4	-0.762457	-0.132672
802.3	-1.16223	-0.611353
802.2	-1.01537	-0.832086
802.1	-1.05666	-0.837582
802	-1.57176	-1.01313
801.9	-2.00746	-1.06227
801.8	-2.11399	-1.22045
801.7	-2.1782	-1.39217
801.6	-1.93019	-1.15345
801.5	-1.71992	-1.12463
801.4	-1.81494	-1.1509
801.3	-2.0358	-1.11915
801.2	-1.92903	-1.02217
801.1	-2.12016	-1.11555
801	-2.6984	-1.53595
800.9	-3.10129	-1.80109
800.8	-2.91124	-1.85992
800.7	-2.37267	-1.66316
800.6	-1.77965	-1.42112
800.5	-1.49692	-1.51552
800.4	-1.14993	-1.43156
800.3	-0.63262	-1.30598
800.2	-0.0949829	-1.12088
800.1	0.0639252	-0.993417
800	-0.0404144	-1.14192
799.9	-0.174594	-1.58573
799.8	-0.145609	-1.73552
799.7	0.0101288	-1.62667
799.6	-0.0231171	-1.5266
799.5	-0.166293	-1.99629
799.4	-0.0760315	-2.22282
799.3	0.300351	-2.18944
799.2	0.268729	-2.36607
799.1	0.165918	-2.25445
799	0.00168457	-1.98212
798.9	-0.210938	-1.65601
798.8	-0.541327	-1.17894
798.7	-0.867169	-1.12369
798.6	-1.20231	-1.29633
798.5	-1.49334	-1.50855
798.4	-1.66315	-1.57873
798.3	-1.75898	-1.58181
798.2	-1.80547	-1.33167
798.1	-1.8632	-0.846497
798	-1.8603	-0.567236
797.9	-1.64416	-0.261823
797.8	-1.15059	0.435977
797.7	-0.796484	0.846048
797.6	-0.451001	1.27557
797.5	-0.0846405	1.88977
797.4	0.272223	2.17069
797.3	0.531866	2.22935
797.2	1.06932	2.10233
797.1	1.88144	2.01985
797	2.27852	2.20011
796.9	2.6095	2.60508
796.8	3.1071	3.05699
796.7	3.44998	3.28256
796.6	3.92302	3.28644
796.5	4.06833	2.97635
796.4	4.08493	2.61653
796.3	4.07479	2.71665
796.2	3.80281	2.78891
796.1	3.44252	2.49923
796	3.20488	2.26596
795.9	2.95568	2.00085
795.8	2.6128	1.52408
795.7	2.26988	1.31732
795.6	1.81463	1.22101
795.5	1.34659	1.14286
795.4	0.982565	1.23813
795.3	0.61243	1.04325
795.2	0.00808411	0.525064
795.1	-0.346268	0.373361
795	-0.784378	0.512903
794.9	-1.12864	0.723315
794.8	-1.18978	1.14142
794.7	-1.34227	1.15544
794.6	-1.27862	1.06665
794.5	-1.32133	1.10448
794.4	-1.01531	1.39309
794.3	-0.423318	1.75286
794.2	0.191	1.74941
794.1	0.480481	1.46293
794	0.697443	1.0288
793.9	0.791409	0.758249
793.8	0.703339	0.482245
793.7	0.488553	0.28782
793.6	0.573135	0.48338
793.5	0.700262	0.623819
793.4	0.526733	0.331311
793.3	0.591531	0.0897919
793.2	0.517282	-0.120844
793.1	0.537149	-0.407449
793	0.594833	-0.571616
792.9	0.620221	-0.676083
792.8	0.428693	-1.00225
792.7	0.34978	-0.914456
792.6	0.233374	-0.706815
792.5	0.133276	-0.341632
792.4	0.180704	0.248312
792.3	0.284323	0.775876
792.2	0.428329	1.11413
792.1	0.548331	1.07783
792	0.589572	0.846457
791.9	0.492154	0.572656
791.8	0.430762	0.509036
791.7	0.470676	0.474545
791.6	0.507822	0.514377
791.5	0.409488	0.527594
791.4	0.14386	0.26413
791.3	0.182501	0.138419
791.2	0.32337	0.387842
791.1	0.43974	0.382553
791	0.0423553	-0.222446
790.9	-0.277493	-0.707327
790.8	-0.660147	-1.02045
790.7	-0.985443	-1.41108
790.6	-1.24062	-1.67018
790.5	-1.2547	-1.82105
790.4	-1.04285	-1.81314
790.3	-0.936411	-1.97833
790.2	-0.612424	-1.89265
790.1	-0.291476	-1.71807
790	-0.0628265	-1.337
789.9	0.222488	-0.982693
789.8	0.858002	-0.375174
789.7	1.27755	0.473004
789.6	1.45664	0.949521
789.5	1.49336	0.831949
789.4	1.54056	0.743787
789.3	1.35616	0.741684
789.2	1.02736	0.631754
789.1	0.892657	0.572266
789	0.82532	0.579459
788.9	0.867007	0.672778
788.8	0.659979	0.922369
788.7	0.462848	1.00822
788.6	0.270825	1.16573
788.5	0.105997	1.01745
788.4	0.0546661	0.740936
788.3	0.207642	0.573666
788.2	-0.0924835	0.30267
788.1	-0.339563	-0.0530487
788	-0.567139	-0.524478
787.9	-0.702481	-0.545993
787.8	-0.866278	-0.508835
787.7	-1.13765	-0.479816
787.6	-0.964209	-0.453241
787.5	-0.568134	-0.176935
787.4	-0.202109	-0.217923
787.3	-0.00974426	-0.33533
787.2	-0.0597961	-0.462979
787.1	-0.199677	-0.491943
787	-0.60119	-0.6431
786.9	-0.953964	-0.877701
786.8	-1.20512	-0.878262
786.7	-1.70649	-1.09726
786.6	-2.17794	-1.51739
786.5	-2.2485	-2.00419
786.4	-2.39008	-2.42766
786.3	-2.43633	-2.64933
786.2	-2.33013	-2.95017
786.1	-2.10945	-3.05206
786	-1.81937	-2.79381
785.9	-1.92148	-2.75598
785.8	-2.14996	-2.99773
785.7	-2.56075	-3.04042
785.6	-2.63231	-2.97461
785.5	-2.5467	-2.83426
785.4	-2.17506	-2.69859
785.3	-1.60888	-2.37577
785.2	-1.26187	-2.17356
785.1	-0.867136	-1.85472
785	-0.233453	-1.59964
784.9	0.403668	-1.33463
784.8	0.638522	-0.984244
784.7	1.00349	-0.538104
784.6	1.17732	-0.248041
784.5	0.969284	-0.0384583
784.4	0.906595	0.316937
784.3	1.01601	0.466794
784.2	1.36268	0.765009
784.1	1.51342	0.747073
784	1.65398	0.824561
783.9	1.85568	0.865228
783.8	2.1097	0.959454
783.7	2.41475	1.04806
783.6	2.61599	1.16953
783.5	2.53432	1.09823
783.4	2.57217	0.986432
783.3	2.35021	1.10817
783.2	2.02443	1.14961
783.1	1.92876	1.34684
783	1.8866	1.40854
782.9	1.83997	1.3573
782.8	1.70107	1.24216
782.7	1.41285	0.906018
782.6	1.06048	0.687543
782.5	0.882379	0.626389
782.4	1.00654	0.906528
782.3	0.902182	0.969205
782.2	0.592645	0.976276
782.1	0.266116	0.912888
782	-0.0976868	0.910342
781.9	-0.165741	0.908405
781.8	-0.155402	1.08084
781.7	-0.205081	1.25186
781.6	-0.250763	1.41557
781.5	-0.248245	1.54987
781.4	-0.29653	1.44572
781.3	-0.345636	1.38437
781.2	-0.218845	1.47261
781.1	-0.000491333	1.4442
781	0.115115	1.3604
780.9	0.290402	1.43895
780.8	0.193652	1.40533
780.7	-0.179553	1.35338
780.6	-0.165747	1.36273
780.5	-0.0481903	1.36924
780.4	0.0643341	1.38786
780.3	0.21051	1.29845
780.2	0.317081	1.28008
780.1	0.285571	1.24312
780	0.402878	1.15173
779.9	0.632654	0.999539
779.8	0.778143	0.942255
779.7	0.711676	0.770654
779.6	0.450366	0.486877
779.5	0.289133	0.363562
779.4	0.280539	0.419138
779.3	0.520779	0.668637
779.2	0.612021	0.717206
779.1	0.984845	0.819476
779	1.27787	0.883078
778.9	1.43737	0.948737
778.8	1.56314	1.07863
778.7	1.72385	1.28964
778.6	1.85616	1.49825
778.5	1.90225	1.47828
778.4	1.95351	1.45171
778.3	1.71783	1.31444
778.2	1.36875	1.12917
778.1	1.08137	0.879163
778	1.00879	0.7763
777.9	0.98895	0.711478
777.8	0.866901	0.415906
777.7	0.605515	-0.0156647
777.6	0.337851	-0.352725
777.5	0.0134888	-0.741949
777.4	-0.243323	-1.12734
777.3	-0.380588	-1.47098
777.2	-0.683957	-1.86502
777.1	-1.02834	-2.39326
777	-1.29912	-2.77681
776.9	-1.58709	-3.13038
776.8	-1.67929	-3.3163
776.7	-1.70227	-3.24868
776.6	-1.55715	-3.00807
776.5	-1.49395	-2.75888
776.4	-1.39524	-2.61613
776.3	-1.44474	-2.41443
776.2	-1.41536	-2.31096
776.1	-1.34248	-1.97098
776	-1.28854	-1.60041
775.9	-1.10613	-1.21583
775.8	-0.742557	-0.566745
775.7	-0.561731	-0.017868
775.6	-0.205008	0.342453
775.5	0.368515	0.673605
775.4	0.656689	0.950894
775.3	0.707361	1.29785
775.2	0.892215	1.73503
775.1	0.854211	1.81512
775	0.946848	1.80759
774.9	1.06133	1.77541
774.8	1.17034	1.72941
774.7	1.39583	1.77326
774.6	1.55071	1.73327
774.5	1.84554	2.0368
774.4	2.11984	2.11406
774.3	2.33427	2.0337
774.2	2.14688	1.75027
774.1	2.14116	1.54062
774	1.99258	1.20082
773.9	1.59802	0.980603
773.8	1.14188	0.750262
773.7	0.939761	0.563593
773.6	0.680853	0.189624
773.5	0.494666	-0.123779
773.4	0.372531	-0.264655
773.3	0.112149	-0.427008
773.2	-0.143332	-0.718817
773.1	-0.43396	-0.844611
773	-0.661353	-1.01198
772.9	-0.919443	-1.33024
772.8	-1.32321	-1.71738
772.7	-1.74635	-1.85371
772.6	-1.78297	-1.74215
772.5	-1.52401	-1.53201
772.4	-1.55034	-1.42224
772.3	-1.36094	-1.16728
772.2	-1.25613	-1.07364
772.1	-1.1125	-0.871088
772	-1.03492	-0.664175
771.9	-0.962354	-0.588522
771.8	-0.90694	-0.652536
771.7	-0.884702	-0.740039
771.6	-0.731696	-0.745538
771.5	-0.591742	-0.809302
771.4	-0.504999	-0.692593
771.3	-0.473431	-0.497543
771.2	-0.353168	-0.0700104
771.1	-0.214072	0.206735
771	-0.0978424	0.298798
770.9	-0.356229	0.125745
770.8	-0.658411	0.244171
770.7	-0.542694	0.43374
770.6	-0.426138	0.681296
770.5	-0.315512	0.975327
770.4	-0.333688	1.01112
770.3	-0.407611	0.857718
770.2	-0.49202	0.712387
770.1	-0.606992	0.764645
770	-0.691623	0.82377
769.9	-1.03879	0.737439
769.8	-1.27509	0.881638
769.7	-1.35732	0.832605
769.6	-1.33789	0.867432
769.5	-1.30353	0.727722
769.4	-1.21328	0.735123
769.3	-1.17132	0.815359
769.2	-1.17815	0.850052
769.1	-1.22625	0.643069
769	-1.48618	0.507422
768.9	-1.74259	0.147464
768.8	-1.70815	0.042453
768.7	-1.71943	0.028418
768.6	-1.76501	0.119223
768.5	-1.81652	0.0795441
768.4	-1.61926	0.20636
768.3	-1.47759	0.357889
768.2	-1.20735	0.470804
768.1	-1.05935	0.339996
768	-1.28802	0.0690765
767.9	-1.23304	0.0665405
767.8	-1.01181	0.336667
767.7	-0.809854	0.419409
767.6	-0.522232	0.512167
767.5	-0.281796	0.512653
767.4	-0.197049	0.405878
767.3	-0.213803	0.184894
767.2	-0.30177	0.0968079
767.1	-0.501581	-0.0950012
767	-0.449442	-0.149152
766.9	-0.386218	-0.172528
766.8	-0.113974	0.140817
766.7	0.0702911	0.256473
766.6	0.314456	0.428922
766.5	0.477756	0.62601
766.4	0.755151	1.01653
766.3	0.951681	1.26818
766.2	0.873459	1.1199
766.1	0.313547	0.386108
766	-0.102536	-0.111176
765.9	-0.455151	-0.272208
765.8	-0.712836	-0.347287
765.7	-0.59642	0.0533844
765.6	-0.468527	0.416336
765.5	-0.373099	0.704126
765.4	-0.165179	0.863147
765.3	-0.208542	0.758871
765.2	-0.348798	0.553464
765.1	-0.42601	0.301575
765	-0.499948	0.120935
764.9	-0.783102	-0.367337
764.8	-1.07881	-0.710724
764.7	-1.3941	-1.01353
764.6	-1.52009	-1.15342
764.5	-1.38594	-1.0901
764.4	-1.17388	-0.807083
764.3	-1.24201	-0.818311
764.2	-1.46143	-1.19175
764.1	-1.77105	-1.68896
764	-1.95376	-2.19291
763.9	-2.03439	-2.4755
763.8	-2.13761	-2.57641
763.7	-2.1891	-2.38753
763.6	-2.0893	-2.00292
763.5	-2.0868	-1.66272
763.4	-2.22875	-1.29708
763.3	-2.44716	-0.981104
763.2	-2.39543	-0.651071
763.1	-2.35066	-0.602512
763	-1.99604	-0.516019
762.9	-1.80107	-0.420605
762.8	-1.8472	-0.452945
762.7	-1.73203	-0.255396
762.6	-1.44864	-0.0977234
762.5	-0.908975	0.258646
762.4	-0.318704	0.620328
762.3	-0.0783875	0.817599
762.2	0.197473	0.873929
762.1	0.481918	0.786194
762	0.660672	0.624365
761.9	0.677222	0.449905
761.8	0.663654	0.17229
761.7	0.67334	-0.105804
761.6	0.927621	0.0264069
761.5	0.927753	0.146576
761.4	0.988925	0.324234
761.3	0.720724	0.124469
761.2	0.54017	0.303946
761.1	0.199701	0.232361
761	-0.188144	-0.0601959
760.9	-0.653317	-0.396521
760.8	-1.11029	-0.738605
760.7	-1.34026	-0.943198
760.6	-1.42098	-0.929913
760.5	-1.90937	-1.08196
760.4	-2.10262	-1.14337
760.3	-2.19834	-1.23754
760.2	-2.19467	-1.20869
760.1	-2.27917	-1.13481
760	-2.37642	-1.34629
759.9	-2.60569	-1.71956
759.8	-2.59595	-2.15775
759.7	-2.65593	-2.40062
759.6	-2.72757	-2.56738
759.5	-2.66024	-2.95694
759.4	-2.26805	-3.06755
759.3	-1.74759	-2.9373
759.2	-1.16909	-2.51855
759.1	-0.959402	-2.13618
759	-0.93002	-1.7792
758.9	-0.670303	-1.50633
758.8	-0.569931	-1.30698
758.7	-0.549811	-1.37721
758.6	-0.606634	-1.32561
758.5	-0.60687	-1.3123
758.4	-0.525021	-1.23905
758.3	-0.439838	-1.1242
758.2	-0.0883179	-0.872723
758.1	0.0313721	-0.689587
758	0.305478	-0.405917
757.9	0.567853	0.0664368
757.8	0.530319	0.442444
757.7	0.369312	0.673618
757.6	0.0731354	0.678525
757.5	-0.311704	0.358163
757.4	-0.394925	0.00299377
757.3	-0.451202	-0.392114
757.2	-0.596625	-0.842059
757.1	-0.609982	-1.14765
757	-0.587833	-1.11161
756.9	-0.309042	-0.9832
756.8	-0.152985	-1.05213
756.7	-0.145117	-1.26534
756.6	-0.252203	-1.41772
756.5	-0.461914	-1.59641
756.4	-0.547943	-1.77105
756.3	-0.627481	-1.90211
756.2	-0.589285	-2.06399
756.1	-0.371448	-2.10799
756	-0.185751	-1.98893
755.9	-0.0478058	-1.86452
755.8	0.106564	-1.78913
755.7	-0.0520935	-1.9416
755.6	-0.104913	-1.77632
755.5	0.0329742	-1.57141
755.4	0.181046	-1.27682
755.3	0.143005	-1.21847
755.2	0.250986	-1.07081
755.1	0.318646	-0.791608
755	0.483658	-0.418546
754.9	0.5931	-0.114108
754.8	0.630972	0.156158
754.7	0.710983	0.518195
754.6	0.595715	0.594263
754.5	0.412946	0.706882
754.4	0.291943	0.905838
754.3	0.154016	0.831958
754.2	-0.00140381	0.985495
754.1	0.039624	1.34359
754	0.0345032	1.60143
753.9	-0.205505	1.74879
753.8	-0.382553	1.84046
753.7	-0.451816	1.75304
753.6	-0.544281	1.69019
753.5	-0.801706	1.56939
753.4	-0.862915	1.74113
753.3	-0.877783	1.79483
753.2	-1.10056	1.6212
753.1	-1.14609	1.38572
753	-0.970743	1.25312
752.9	-0.86355	1.11416
752.8	-0.764499	0.853979
752.7	-0.775177	0.627432
752.6	-0.779047	0.549353
752.5	-0.643781	0.466055
752.4	-0.568115	0.360107
752.3	-0.339178	0.384653
752.2	0.0798737	0.408017
752.1	0.288663	0.468448
752	0.386804	0.398846
751.9	0.483392	0.203815
751.8	0.497809	0.0643951
751.7	0.313919	-0.424362
751.6	0.216837	-0.532513
751.5	0.239917	-0.578198
751.4	0.025235	-0.614389
751.3	-0.0517578	-0.504202
751.2	0.0875336	-0.291275
751.1	0.122623	-0.0653137
751	0.141336	0.196973
750.9	0.0975128	0.191599
750.8	0.153577	0.167844
750.7	0.493045	0.292105
750.6	0.622977	0.365616
750.5	0.516937	0.442563
750.4	0.495688	0.679727
750.3	0.595319	1.11516
750.2	0.755139	1.42745
750.1	1.01994	1.74032
750	1.19686	2.04825
749.9	1.28193	2.36289
749.8	1.52439	2.93394
749.7	1.63986	3.25209
749.6	1.61445	3.39681
749.5	1.49661	3.44428
749.4	1.34925	3.42405
749.3	1.32441	3.47699
749.2	1.38951	3.64408
749.1	1.16753	3.58959
749	0.874066	3.49677
748.9	0.808154	3.42538
748.8	0.813278	3.26389
748.7	0.619742	2.96087
748.6	0.541165	2.64302
748.5	0.622183	2.58254
748.4	0.75549	2.45003
748.3	0.918597	2.30289
748.2	0.991922	1.98444
748.1	1.05233	1.77192
748	1.12965	1.55897
747.9	1.18192	1.26153
747.8	1.26131	1.01068
747.7	1.58541	0.948041
747.6	1.73271	0.812717
747.5	1.77695	0.584598
747.4	1.92267	0.537643
747.3	2.21753	0.571762
747.2	2.48156	0.573917
747.1	2.64969	0.481427
747	2.8058	0.514008
746.9	2.81441	0.321863
746.8	2.52388	0.103992
746.7	2.30141	-0.00986938
746.6	2.30244	-0.127911
746.5	2.15404	-0.421823
746.4	1.99091	-0.579803
746.3	1.91408	-0.630896
746.2	1.91331	-0.61207
746.1	1.83266	-0.64104
746	1.5145	-0.823178
745.9	1.42406	-0.783649
745.8	1.49626	-0.6672
745.7	1.3654	-0.673294
745.6	1.03273	-0.810394
745.5	0.694113	-0.875241
745.4	0.317102	-0.976416
745.3	0.214328	-0.95011
745.2	-0.091333	-0.880801
745.1	-0.299274	-1.03394
745	-0.544473	-1.02343
744.9	-0.866626	-0.878281
744.8	-1.0443	-0.787985
744.7	-1.11189	-0.728207
744.6	-1.18525	-0.653107
744.5	-1.33659	-0.599301
744.4	-1.27982	-0.294
744.3	-1.08125	0.0261841
744.2	-0.856625	0.171539
744.1	-0.82702	0.0817902
744	-0.761929	0.145322
743.9	-0.673853	0.246161
743.8	-0.491156	0.405981
743.7	-0.179477	0.576584
743.6	0.176477	0.691531
743.5	0.727066	0.862451
743.4	1.12071	0.806107
743.3	1.4477	0.725134
743.2	1.65778	0.536127
743.1	1.67382	0.310211
743	1.80996	0.0646851
742.9	1.97536	-0.102661
742.8	1.96767	-0.276904
742.7	1.71252	-0.662039
742.6	1.57583	-0.939066
742.5	1.3838	-1.04096
742.4	1.2473	-1.12217
742.3	1.16	-1.26833
742.2	0.966513	-1.50143
742.1	0.550143	-1.79156
742	0.035022	-2.01398
741.9	-0.340427	-2.2029
741.8	-0.725864	-2.20585
741.7	-0.934793	-2.09589
741.6	-1.06617	-1.9834
741.5	-1.00291	-1.81183
741.4	-0.912412	-1.42339
741.3	-0.981354	-1.15517
741.2	-0.923025	-0.950046
741.1	-0.799356	-0.784979
741	-0.640414	-0.466595
740.9	-0.545901	-0.358002
740.8	-0.553995	-0.325446
740.7	-0.678082	-0.321704
740.6	-0.674985	-0.203159
740.5	-0.439066	0.00222778
740.4	-0.0450745	0.353473
740.3	0.110159	0.409793
740.2	0.0889526	0.311575
740.1	0.202206	0.380756
740	0.231912	0.493237
739.9	0.168332	0.419135
739.8	0.0764374	0.164465
739.7	0.0118683	-0.306149
739.6	-0.0303284	-0.584824
739.5	-0.14321	-0.680045
739.4	-0.0590912	-0.97247
739.3	-0.109076	-1.17999
739.2	-0.241638	-1.22957
739.1	-0.294955	-1.24273
739	-0.366006	-1.32644
738.9	-0.607254	-1.55058
738.8	-0.921698	-1.61144
738.7	-1.01183	-1.62509
738.6	-1.12776	-1.46077
738.5	-1.17459	-1.20974
738.4	-1.18355	-1.04883
738.3	-0.972824	-0.743021
738.2	-0.701102	-0.458215
738.1	-0.652185	-0.192819
738	-0.597855	0.0530273
737.9	-0.611676	0.0606262
737.8	-0.632587	0.0862579
737.7	-0.675827	0.0820526
737.6	-0.607867	0.106354
737.5	-0.550583	0.145874
737.4	-0.302463	0.420404
737.3	-0.0512299	0.623773
737.2	0.252432	0.806918
737.1	0.44527	0.810208
737	0.562561	0.85289
736.9	0.664896	0.726675
736.8	0.708197	0.563696
736.7	0.697049	0.344949
736.6	0.739639	0.224857
736.5	0.724615	0.287701
736.4	0.838123	0.487415
736.3	0.851001	0.678799
736.2	0.704108	0.649802
736.1	0.464108	0.452042
736	0.308142	0.327454
735.9	0.213782	0.0474182
735.8	0.16955	-0.146634
735.7	-0.0602234	-0.595212
735.6	-0.313287	-0.88656
735.5	-0.45285	-1.16594
735.4	-0.485864	-1.26464
735.3	-0.603427	-1.51756
735.2	-0.654526	-1.77746
735.1	-0.699838	-1.88495
735	-0.863742	-2.05271
734.9	-1.05922	-1.93434
734.8	-1.1436	-1.99677
734.7	-1.28687	-2.07862
734.6	-1.4637	-2.02556
734.5	-1.30716	-1.74421
734.4	-1.07617	-1.36509
734.3	-1.07546	-1.14719
734.2	-1.22375	-1.02131
734.1	-1.49695	-1.04561
734	-1.68255	-1.02698
733.9	-1.73829	-1.07881
733.8	-1.84355	-1.23093
733.7	-1.89789	-1.35657
733.6	-1.78347	-1.23119
733.5	-1.8627	-1.23122
733.4	-1.86749	-1.22837
733.3	-1.81418	-1.43519
733.2	-1.79818	-1.75593
733.1	-1.6119	-1.88578
733	-1.29936	-1.89614
732.9	-0.889673	-1.80974
732.8	-0.75322	-1.84253
732.7	-0.639584	-1.90511
732.6	-0.269644	-1.82983
732.5	0.0703674	-1.66041
732.4	0.268658	-1.71996
732.3	0.357391	-1.63029
732.2	0.365137	-1.51311
732.1	0.251767	-1.52198
732	0.167798	-1.45345
731.9	0.127527	-1.30029
731.8	0.295599	-1.09071
731.7	0.256207	-1.04359
731.6	0.18219	-0.791248
731.5	0.120142	-0.581946
731.4	0.118198	-0.431543
731.3	-0.0401154	-0.553464
731.2	-0.164514	-0.715231
731.1	-0.127713	-0.820309
731	-0.143945	-0.745743
730.9	-0.255835	-0.697385
730.8	-0.120468	-0.517993
730.7	-0.0114349	-0.165018
730.6	0.129465	0.146933
730.5	0.265021	0.431104
730.4	0.484308	0.741345
730.3	0.638022	0.876236
730.2	0.640228	0.970456
730.1	0.640085	1.00281
730	0.812762	1.1649
729.9	0.970364	1.1648
729.8	1.01363	1.13382
729.7	0.972122	0.982455
729.6	0.978201	1.03893
729.5	1.08203	1.14126
729.4	1.11426	1.12933
729.3	1.18558	1.17884
729.2	1.13873	1.1673
729.1	1.03766	1.11041
729	1.03659	0.861398
728.9	1.07224	0.581061
728.8	1.19389	0.476523
728.7	1.36254	0.508575
728.6	1.43106	0.516409
728.5	1.42318	0.448471
728.4	1.17874	0.285516
728.3	0.829626	0.2556
728.2	0.54306	0.264005
728.1	0.315558	0.2755
728	0.255432	0.182526
727.9	0.177805	0.154019
727.8	0.173465	0.201129
727.7	0.0104584	0.274146
727.6	-0.0747101	0.3953
727.5	-0.0539154	0.376141
727.4	0.0579468	0.558777
727.3	0.0866882	0.731686
727.2	-0.11319	0.671631
727.1	-0.167212	0.667361
727	-0.39632	0.50007
726.9	-0.474533	0.381442
726.8	-0.313437	0.467911
726.7	-0.0828156	0.395013
726.6	0.16973	0.315091
726.5	0.399203	0.302481
726.4	0.364096	0.325089
726.3	0.227869	0.300641
726.2	0.0255005	0.18606
726.1	0.00370789	0.149069
726	0.0103363	-0.045343
725.9	-0.0293488	-0.225403
725.8	-0.176126	-0.284586
725.7	-0.423276	-0.408331
725.6	-0.483456	-0.338583
725.5	-0.458423	-0.432861
725.4	-0.410068	-0.601883
725.3	-0.210767	-0.568018
725.2	-0.0140961	-0.442255
725.1	0.0396729	-0.363037
725	-0.0526215	-0.442722
724.9	-0.230289	-0.575742
724.8	-0.302811	-0.579315
724.7	-0.297958	-0.521509
724.6	-0.220523	-0.388467
724.5	-0.223956	-0.415482
724.4	-0.371921	-0.443488
724.3	-0.531229	-0.525507
724.2	-0.592722	-0.613638
724.1	-0.639069	-0.785361
724	-0.698084	-0.988507
723.9	-0.627927	-1.04016
723.8	-0.66507	-0.831531
723.7	-0.946268	-0.828229
723.6	-1.3575	-0.945352
723.5	-1.68199	-1.05658
723.4	-1.84704	-1.00396
723.3	-1.87858	-0.964172
723.2	-1.95668	-1.13731
723.1	-1.97547	-1.29163
723	-1.87004	-1.40595
722.9	-1.93285	-1.30841
722.8	-1.96451	-1.11824
722.7	-2.0756	-1.06177
722.6	-2.07885	-0.926236
722.5	-1.76269	-0.573926
722.4	-1.39971	-0.14769
722.3	-1.13757	0.255981
722.2	-1.16227	0.326013
722.1	-1.10217	0.319189
722	-0.859332	0.359427
721.9	-0.583847	0.394098
721.8	-0.522385	0.349664
721.7	-0.307944	0.322803
721.6	-0.137097	0.501581
721.5	-0.091391	0.635638
721.4	-0.00599976	0.774979
721.3	-0.133188	0.790329
721.2	-0.0629425	0.611493
721.1	0.108505	0.500168
721	0.359534	0.568677
720.9	0.451782	0.643445
720.8	0.476916	0.57399
720.7	0.564191	0.589505
720.6	0.677524	0.555823
720.5	0.902728	0.563754
720.4	1.05297	0.622238
720.3	1.12964	0.651459
720.2	1.15704	0.549484
720.1	1.11864	0.518167
720	1.05171	0.572537
719.9	1.19142	0.572641
719.8	1.23886	0.653079
719.7	1.26616	0.642035
719.6	1.55559	0.73887
719.5	1.62386	0.713663
719.4	1.443	0.779797
719.3	1.13259	0.834442
719.2	0.830936	0.50159
719.1	0.583255	0.0457977
719	0.420633	-0.279459
718.9	0.243039	-0.463678
718.8	-0.105447	-0.640936
718.7	-0.369635	-0.569324
718.6	-0.742358	-0.666846
718.5	-0.803598	-0.649341
718.4	-0.664093	-0.674524
718.3	-0.63251	-0.778369
718.2	-0.678656	-0.819168
718.1	-0.70199	-0.777872
718	-0.912833	-0.742596
717.9	-1.1237	-0.735876
717.8	-1.00272	-0.735422
717.7	-0.766129	-0.808344
717.6	-0.622882	-0.874167
717.5	-0.428738	-0.63475
717.4	-0.237573	-0.360031
717.3	-0.0301056	-0.172989
717.2	0.302283	0.236386
717.1	0.60769	0.303226
717	0.984616	0.182346
716.9	1.25748	0.111954
716.8	1.37805	-0.0121185
716.7	1.34074	-0.0839325
716.6	1.36106	-0.173987
716.5	1.51179	-0.120026
716.4	1.69482	-0.0662476
716.3	1.93696	0.0565094
716.2	2.08631	0.154327
716.1	2.22025	0.328394
716	2.56301	0.431525
715.9	2.62874	0.284036
715.8	2.46902	0.240564
715.7	2.204	0.269348
715.6	1.83924	0.191904
715.5	1.61185	-0.0643158
715.4	1.26797	-0.32746
715.3	1.0624	-0.497797
715.2	0.94624	-0.458102
715.1	0.812979	-0.492874
715	0.901367	-0.394131
714.9	0.895459	-0.230972
714.8	0.793713	-0.174695
714.7	0.807135	-0.136395
714.6	0.907086	-0.114957
714.5	0.873941	-0.149109
714.4	0.685693	-0.21976
714.3	0.320996	-0.135187
714.2	0.362527	0.0267883
714.1	0.550146	-0.0671539
714	0.796246	-0.141272
713.9	0.910837	-0.18779
713.8	1.11328	-0.0111877
713.7	1.33163	0.318072
713.6	1.39955	0.478973
713.5	1.45665	0.742084
713.4	1.39585	0.862979
713.3	1.11183	0.86196
713.2	0.947943	0.614999
713.1	0.783975	0.446582
713	0.600134	0.225095
712.9	0.339212	0.00455322
712.8	0.198984	-0.154187
712.7	0.122635	-0.285095
712.6	0.227667	-0.331448
712.5	0.166904	-0.263196
712.4	-0.0374298	-0.254016
712.3	-0.132309	-0.169052
712.2	-0.26564	-0.0574982
712.1	-0.408807	-0.0463837
712	-0.463895	-0.0230865
711.9	-0.454044	0.00432434
711.8	-0.383917	0.0225555
711.7	-0.340933	-0.0716919
711.6	-0.245071	-0.151111
711.5	-0.128952	-0.13768
711.4	-0.0482758	-0.133734
711.3	0.0404022	-0.0670074
711.2	0.279678	0.0697571
711.1	0.38313	0.120941
711	0.534781	0.18143
710.9	0.556418	0.275928
710.8	0.577148	0.293396
710.7	0.631317	0.307327
710.6	0.737445	0.343866
710.5	0.912695	0.501215
710.4	1.00497	0.496371
710.3	1.09085	0.518521
710.2	1.19937	0.535794
710.1	1.20075	0.409229
710	1.2765	0.562946
709.9	1.43172	0.816373
709.8	1.51535	1.0185
709.7	1.57183	1.19082
709.6	1.66104	1.31739
709.5	1.5649	1.43191
709.4	1.45185	1.53554
709.3	1.39389	1.51227
709.2	1.45078	1.62738
709.1	1.64991	1.6711
709	1.74507	1.61909
708.9	1.76743	1.51141
708.8	1.81544	1.5334
708.7	1.70029	1.56781
708.6	1.559	1.42543
708.5	1.46209	1.28303
708.4	1.6004	1.27969
708.3	1.64102	1.14793
708.2	1.64642	1.01107
708.1	1.64695	0.699606
708	1.54256	0.416232
707.9	1.23268	0.111459
707.8	1.10599	-0.214929
707.7	0.933221	-0.372272
707.6	0.65806	-0.87825
707.5	0.466031	-1.27497
707.4	0.318613	-1.35753
707.3	0.336133	-1.40992
707.2	0.404752	-1.41859
707.1	0.461716	-1.42632
707	0.639059	-1.24455
706.9	0.775381	-0.879645
706.8	0.791406	-0.713846
706.7	0.519415	-0.666101
706.6	0.224731	-0.694391
706.5	0.014505	-0.592145
706.4	-0.15162	-0.435718
706.3	-0.250455	-0.348798
706.2	-0.0630219	0.0445953
706.1	-0.0501221	0.260416
706	0.0772034	0.483438
705.9	0.206784	0.801504
705.8	0.117496	0.915417
705.7	0.023407	0.999545
705.6	-0.21264	0.930713
705.5	-0.408145	0.777783
705.4	-0.592157	0.679626
705.3	-0.454721	0.709314
705.2	-0.394049	0.75997
705.1	-0.350995	0.91781
705	0.025238	0.917691
704.9	0.37659	0.823206
704.8	0.550137	0.56485
704.7	0.584717	0.420135
704.6	0.508701	0.210941
704.5	0.343408	-0.204065
704.4	0.199109	-0.495044
704.3	0.229086	-0.646069
704.2	0.196848	-0.714917
704.1	0.147409	-0.819589
704	0.149915	-0.914877
703.9	0.0240143	-0.946783
703.8	-0.229462	-1.02665
703.7	-0.521024	-1.26284
703.6	-0.740976	-1.39746
703.5	-0.783014	-1.57031
703.4	-0.775006	-1.73092
703.3	-0.903906	-1.73311
703.2	-1.00971	-1.67133
703.1	-0.954578	-1.50706
703	-0.972577	-1.35604
702.9	-0.941873	-1.24827
702.8	-0.671619	-1.03603
702.7	-0.559879	-0.987958
702.6	-0.514725	-1.08027
702.5	-0.423947	-1.07841
702.4	-0.376105	-1.0757
702.3	-0.292718	-1.14492
702.2	-0.0432983	-1.05096
702.1	0.255179	-1.06831
702	0.443784	-1.12166
701.9	0.409616	-1.37443
701.8	0.283933	-1.561
701.7	0.128601	-1.56529
701.6	0.104855	-1.43494
701.5	0.0431061	-1.37382
701.4	0.195642	-1.31511
701.3	0.222534	-1.40055
701.2	0.251956	-1.48947
701.1	0.324817	-1.5654
701	0.486551	-1.54795
700.9	0.512942	-1.3787
700.8	0.497913	-1.23449
700.7	0.386157	-1.00086
700.6	0.0848907	-0.98248
700.5	-0.0889618	-0.962762
700.4	-0.300769	-0.753345
700.3	-0.375864	-0.497006
[truncated: 5,011 more rows]

## Sheet: Fig. 4b
(b) Colocalization analysis of treated CT26 tumor cells (n = 3).
Distance (pixels)	ICG@aAGd-NWs	Lysotraker
0	19.5	13.667
1	20.8333	14.667
2	21	15.167
3	21	15.833
4	20.6667	14.667
5	20	13
6	19.8333	12.167
7	19.8333	10.667
8	19.5	8.667
9	19	8
10	17.3333	8.833
11	15.1667	9.167
12	14	9.167
13	13.1667	8.333
14	12.5	8.667
15	11.8333	9.333
16	10.3333	13.333
17	9.8333	18.667
18	9.3333	21.333
19	10	20.333
20	10.1667	16.167
21	10	14
22	10.1667	14.667
23	9.6667	20.167
24	9.3333	26.5
25	8.3333	31.667
26	8.3333	35.333
27	8.8333	34.333
28	9.3333	29.833
29	9.6667	23.833
30	10.6667	18.667
31	11	17.5
32	11.6667	19.167
33	12.5	23.167
34	12.5	25.5
35	13	26.333
36	14	25.167
37	15	24
38	17	22.5
39	19.8333	20.833
40	24.1667	20.5
41	28.3333	19.5
42	32.5	20.167
43	35.3333	23.333
44	36.1667	26.667
45	36.1667	29
46	34.8333	26
47	34.1667	21.333
48	33.6667	22
49	34.3333	30.667
50	34.6667	48.5
51	34.8333	67.167
52	34.8333	77.167
53	35.1667	81
54	34	80.833
55	32.1667	78.5
56	31	78.5
57	30	81.667
58	30	89.5
59	30.1667	98.833
60	30.8333	105.333
61	33.5	108.333
62	34.8333	108
63	40.8333	104.167
64	46.8333	100
65	54.8333	96.5
66	62.3333	95.667
67	69.3333	98.5
68	73.3333	101.667
69	76	104
70	78	104.167
71	78.6667	101.333
72	80.1667	99.333
73	81	98.167
74	81.3333	99.167
75	82	99.333
76	82.3333	99.5
77	82.3333	97
78	82.5	93.5
79	82.5	91.167
80	82.5	89
81	82.5	86.833
82	82.5	84.333
83	82.6667	80.333
84	82.6667	73
85	82.6667	63.167
86	82.1667	49.167
87	81.6667	38.167
88	81.5	33.667
89	81.3333	34.5
90	81	38.333
91	80.8333	37.667
92	80.5	33.167
93	80.1667	27
94	77.6667	22.667
95	75	22.667
96	69.3333	25.5
97	61.6667	29.667
98	54.5	34
99	49.6667	36.5
100	48.3333	37
101	50.8333	32.5
102	55.1667	25.333
103	58	18.5
104	59.1667	13.833
105	57.6667	10.667
106	54.3333	10.333
107	47.6667	12.167
108	40.8333	13.5
109	33.8333	14.5
110	29.1667	14
111	25.5	12.833
112	24.8333	14.333
113	24.3333	15.667
114	24.8333	18.5
115	23.6667	18.167
116	21.8333	14.833
117	18.8333	11.833
118	17.1667	12.167
119	15.1667	16
120	13.3333	20
121	12.5	21.833
122	11.6667	17.833
123	11.3333	12.5
124	10.6667	9
125	10.3333	8.5
126	9.8333	9.333
127	10	10.833
128	10	10.5
129	9.8333	9.5
130	10.3333	8.5
131	10.3333	8.167
132	10	8.333
133	9.8333	8.833
134	8.6667	9.167
135	9	11.167
136	9	15
137	9	19.833
138	9.3333	24
139	9.3333	24.833
140	9.3333	22.167
141	9.3333	16.167
142	8.6667	10.5
143	8.1667	7.5
144	8	7.167
145	8	7.667
146	8	7.167
147	8.3333	6.333
148	8.8333	5.167
149	9.3333	4.667
150	9.5	4.833
151	9.3333	4.833
152	9.3333	4.833
153	9.3333	5.5
154	10	6.5
155	10	7
156	10.3333	7.5
157	10.6667	8.167
158	10.6667	10.333
159	10.3333	13.167
160	10	13.5
161	9.3333	11.5
162	8.8333	9.167
163	8.8333	8.167
164	9.1667	9.167
165	9.5	12.333
166	9	16
167	8.6667	17.333
168	8.6667	16.167
169	8.5	14.5
170	9.3333	13.5
171	9.8333	12.333
172	10	10.833
173	9.6667	9.167
174	9.8333	7
175	9.3333	5.667
176	8.3333	5
177	8.1667	6
178	8.6667	8.833
179	9.1667	12
180	9.3333	16.167
181	9.6667	18.833
182	9.6667	18.833
183	10	16.667
184	9.6667	13.167
185	9.3333	10.333
186	9.3333	7.333
187	9.1667	5.667
188	9.1667	5.167
189	9.1667	5.167
190	8.3333	5.833
191	8	6.667
192	8	8
193	8.6667	8.833
194	9.5	9.167
195	10	9.333
196	10.8333	8.833
197	10.8333	9
198	10.5	9.667
199	10.3333	9.333
200	10.3333	7.833
201	9.6667	6.5
202	9.1667	6
203	8.8333	7.833
204	8.8333	10.333
205	9	13.333
206	9.3333	16.5
207	10	18.333
208	9.8333	18.167
209	10	16
210	10	11.833
211	10	7.667
212	10.5	4.833
213	11.1667	4.333
214	11	4
215	10.3333	5.667
216	9.8333	7.667
217	10	8.333
218	10.1667	7.667
219	10.8333	6.167
220	11	6.333
221	11	8.833
222	10.3333	14.667
223	10.3333	19.833
224	10.5	20
225	10.3333	17
226	10.1667	12.833
227	9.6667	11.833
228	9.5	14
229	9.3333	17.167
230	9.3333	17.167
231	9.5	13.167
232	10	9.5
233	10.6667	8.833
234	10.6667	12.333
235	10.5	16.667
236	9.6667	18.5
237	8.6667	16.5
238	9	11.333
239	10	7.167
240	11	4.667
241	11.6667	4.167
242	11.3333	5.5
243	10.5	7.333
244	10	8.667
245	10.3333	8.833
246	10	8.167
247	10	6.5
248	9.8333	5.5
249	9.3333	5.167
250	9.5	6.5
251	9.6667	8.5
252	9.8333	9.333
253	10.1667	10.333
254	10.5	9.833
255	10.6667	8.5
256	10.1667	6.833
257	10	5.333
258	9.6667	5.333
259	9.1667	5.833
260	9.1667	6.833
261	9.5	7.5
262	9.8333	8.333
263	9.5	8.5
264	9.5	8.167
265	9.8333	8.833
266	10	11
267	10	15.667
268	10	19.833
269	10	21.333
270	9.6667	19.833
271	9.6667	16.667
272	10.1667	13.667
273	10.8333	13.833
274	11	16.167
275	11.1667	17
276	10.8333	15.167
277	11.1667	11
278	11.3333	7.167
279	11.1667	7.333
280	11.1667	10.833
281	11.3333	15
282	10.5	18.333
283	10.3333	19
284	10.8333	17.167
285	11.3333	13.833
286	12	9.5
287	13.3333	7.5
288	14.6667	8.667
289	15.1667	11.667
290	14.8333	14
291	14.6667	14.667
292	14.1667	13
293	13.6667	11.167
294	13.5	10
295	13.6667	9.667
296	13.8333	9.5
297	14.3333	10.5
298	14.5	11.333
299	14.5	11.833
300	14	12
301	13	11.5
302	12.6667	10.833
303	12.1667	9.333
304	11.6667	8
305	11.5	6.667
306	11.8333	6
307	11.8333	5.833
308	10.8333	7.167
309	9.8333	9.833
310	9.1667	13
311	8.8333	14.667
312	9	15
313	8.8333	13.167
314	8.5	11
315	8.6667	10
316	8.6667	10.5
317	8.8333	10.667
318	8.3333	9.333
319	8.5	8
320	9.3333	7.333
321	10	8.333
322	10.3333	11.333
323	11	13
324	11.3333	12.833
325	11.3333	11.5
326	11.3333	9.5
327	11.6667	7
328	11.5	5.667
329	11	6.167
330	9.6667	8.667
331	9	12.5
332	8.5	16.167
333	8.5	18.5
334	8.8333	19
335	8.3333	17
336	7.8333	13.667
337	7.8333	11.167
338	8	9.833
339	8.3333	10.167
340	9	11.667
341	9.8333	11.833
342	10	11
343	10.6667	9
344	10.8333	6.667
345	11	5.833
346	11.1667	7.167
347	10.6667	8.333
348	10	8.167
349	9.1667	6.833
350	8.8333	5.5
351	9	5.5
352	9.3333	7.833
353	9.3333	10.833
354	9	13.833
355	9	16.5
356	9	17.667
357	9	18.167
358	9	18.5
359	8.8333	18.167
360	9.1667	17.833
361	9.1667	17.333
362	9.1667	16.667
363	9.3333	15
364	9	11.833
365	9	9.667
366	9.1667	7.5
367	9.3333	5.833
368	9.8333	5.167
369	9.6667	5.667
370	9.6667	7
371	9.6667	8.833
372	10	8.833
373	10	8
374	10	6.333
375	10	5.667
376	9.1667	7.333
377	8.3333	8.333
378	8.1667	9.333
379	8.1667	8.833
380	8.3333	7
381	8.6667	4.667
382	9.1667	3.833
383	8.8333	4.667
384	9.1667	8
385	9.3333	13.5
386	9.5	18.333
387	10	20.667
388	10.3333	18.5
389	11.1667	13.833
390	10.8333	8.5
391	9.6667	6.167
392	9.3333	5.333
393	9.3333	5.167
394	9.6667	5.333
395	10.1667	6.167
396	10.6667	7.333
397	10.1667	8.833
398	10	9.333
399	9.8333	10
400	9.5	10.667
401	9.3333	12.167
402	9.1667	14.833
403	9	19.333
404	9.1667	23.667
405	9.6667	26.167
406	10	25.833
407	10	23.333
408	10.1667	17.667
409	10.1667	12.667
410	10.1667	9.833
411	10	12.167
412	10	18.833
413	10.5	27.5
414	11.1667	34.833
415	12.6667	38
416	13.6667	36.333
417	15.1667	29.833
418	15.3333	22
419	15.6667	16.167
420	16.3333	14.333
421	17.5	16.167
422	17.6667	22
423	16.8333	26.333
424	16.3333	27
425	15	25
426	15	20.167
427	15.6667	14.333
428	17.3333	10.833
429	18	9
430	18.8333	9.333
431	18.8333	11.5
432	18.5	15.667
433	18	21.167
434	17.8333	26.5
435	18	30
436	18.6667	31
437	19.5	29.5
438	20.1667	25.667
439	21.1667	19.833
440	22.1667	18
441	23.1667	21.833
442	23.6667	33
443	24.8333	46.833
444	25.1667	56.167
445	26	56.333
446	26.8333	48.167
447	27.6667	35.833
448	27	26.333
449	25.6667	20.167
450	24.1667	16.667
451	23.6667	14.333
452	23.6667	14.5
453	25	20.667
454	27.6667	30.833
455	29	46.5
456	29.6667	62.5
457	28.6667	74.833
458	27.1667	82.833
459	26.8333	88
460	28	93.5
461	30.6667	97.667
462	32.8333	96.5
463	34.8333	89.667
464	36.5	78.167
465	36.1667	68.333
466	35.6667	67.333
467	35.5	75.167
468	37	82.333
469	40.5	84
470	45.3333	76.167
471	50.1667	63.833
472	54.3333	50.667
473	56.6667	41.5
474	58.6667	37.167
475	59	33.333
476	58.8333	29.333
477	59.8333	27.333
478	60.1667	29.167
479	60.3333	32
480	62	35.167
481	63.6667	36.667
482	63.8333	35.5
483	62.5	32.167
484	58.6667	27.333
485	53.5	23.667
486	47	21.167
487	41.6667	21.167
488	36.5	25.167
489	32.1667	28.833
490	27.3333	28.333
491	23.8333	25.667
492	22.8333	23
493	23	25.333
494	23.8333	33.667
495	25.8333	42.333
496	27.5	49.5
497	27.8333	52.167
498	27.6667	51.833
499	26	49.833
500	24.3333	46.5
501	23	42.667
502	23.8333	38.5
503	24.1667	34.667
504	26	30.333
505	26.8333	27.167
506	27.8333	25.833
507	28.6667	24.333
508	30	20.167
509	34.3333	14.833
510	40	10.167
511	47.1667	6
512	52.5	5.167
513	56.6667	8
514	57.8333	14.167
515	55.6667	21.667
516	51.8333	26.5
517	43.1667	27.667
518	33.8333	24.5
519	26	18.5
520	22.5	13
521	21	8.667
522	20.3333	5.833
523	19.8333	5.333
524	18.8333	4.667
525	17.1667	4.5
526	16.3333	4.667
527	15.8333	4.833
528	16.1667	4.667
529	16.3333	5.167
530	16.6667	5.5
531	17.3333	5.167
532	17.1667	5.333
533	16.5	5.333
534	15.6667	4.833
535	15.1667	4.333
536	14.6667	5.167
537	12.8333	5.333
538	10.6667	5.167
539	9.1667	4.833
540	7.6667	4.833
541	7	5
542	6.5	6.167
543	6.5	7.5
544	6	8
545	5.8333	7.333
546	5.3333	6.167
547	4.6667	5.5
548	4	5.833
549	4	5.5
550	4	6.333
551	4.6667	7.833
552	4.6667	8.333
553	4.3333	8.667
554	3.8333	8.667
555	3.8333	7
556	4	5.833
557	4.5	5.333
558	4.5	5
559	4.5	5
560	4.1667	5.333
561	4.1667	5
562	4.1667	5.333
563	4.3333	5.5
564	4.6667	5
565	4.3333	4.667
566	4	5.167
567	3.6667	5.5
568	4	4.667
569	4.3333	5
570	4.6667	4.833

## Sheet: Fig. 4d
(d) Quantification of relative fluorescent intensity of ROS
	Vehicle			GGd-NCPs			aAGd-NWs			Vehicle+RT			GGd-NCPs+RT			aAGd-NWs+RT
Relative Fluorescence Intensity of ROS	1.05	0.98	1	1.2	2.1	0.68	3.2	2.5	0.85	25.8	29.6	34.2	54.26	45.36	62.34	50.21	48.34	64.35

## Sheet: Fig. 4f
(f) Quantification of relative fluorescence of γ-H2AX
	Vehicle			GGd-NCPs			aAGd-NWs			Vehicle+RT			GGd-NCPs+RT			aAGd-NWs+RT
Relative Fluorescence Intensity of γ-H2AX	1.1	0.9	1	0.85	1.25	1.65	8.63	5.45	6.68	3.25	6.78	8.45	12.45	18.67	24.37	58.56	61.64	72.61

[truncated: 72 more sheets: Fig. 4g, Fig. 4h, Fig. 5b, Fig. 5d, Fig. 5e, Fig. 5f, Fig. 6b, Fig. 6c, Fig. 6d, Fig. 6e, Fig. 6f, Fig. 6g, Fig. 6h, Fig. 6i, Fig. 7b, Fig. 7c, Fig. 7d, Fig. 7e, Fig. 7g, Fig. 7h …]
